# Supplementary material for: Human Cytomegalovirus-Induced Interleukin-10 Production Promotes the Proliferation of Mycobacterium massiliense in Macrophages
Source: Front Immunol. 2020 Sep 10;11:518605. doi: 10.3389/fimmu.2020.518605 (PMC7511582; doi:10.3389/fimmu.2020.518605)
Supplement: Supplementary file 3 [file Table_1.XLSX]

## Sheet: Sheet1
Up regulated genes in HCMV compared to Control	Down regulated genes in HCMV compared to Control	Up regulated genes in M.mass compared to HCMV/M.mass	Down regulated genes in M.mass compared to HCMV/M.mass
IFI27	VASP	IL12B	PELI3
CCR7	PIGZ	IL23A	SECTM1
ANKRD1	RPS4X	IGFBP5	FOXC1
IDO1	AKNA	RAB27B	HDAC11
OTOF	CPE	TRPM1	SV2A
PTGES	ZNF296	DLL4	SEMA3G
RSAD2	DUSP22	C1QA	RHBDF1
AIM2	LOC101927021	CACNA2D3	SCHIP1
CA12	GTF2H2C	FGF10-AS1	EPB41L5
CXCL11	RNF19A	PTAFR	PTPN3
CCL1	CHP1	RARRES1	MMP13
CCL8	ANO6	C1QC	LOC283335
CXCL13	LOC100131564	ANO3	NUPR1
C1R	RIMBP3C	TTYH2	ABCG1
RRAD	SASH3	IL1B	ECE2
C1S	GLUD1	CASQ1	MAP2
SSTR2	FNBP1	IL1A	ZNF593
APOBEC3A	SLC22A15	LOC440896	ATP6V0E2
GFPT2	RPL34	S100A12	EPHB2
TNFAIP6	AGTPBP1	MMP1	URAHP
MAFA	RUNX1	TNFRSF18	FAM174B
SNAR-B1	POC5	LYZ	SIT1
C1QTNF1	GCNT2	PKP1	NES
SNAR-G1	CAPZB	EBI3	DLG2
COL22A1	FAM109A	ANO9	MYOT
CXCL8	MOSPD3	CCL20	PRSS16
CCND2	ADD3	C15orf48	FOSB
IFI44L	CXorf23	FCGR2C	GPRC5C
SNAR-B2	NAGA	FCGBP	SLFN13
IFIT3	FGD3	G0S2	TYRO3
OASL	SLC16A1	HLA-DQA2	LMTK3
SNAR-C4	TMEM30A	SLAMF1	USP44
SERPING1	NFATC1	FCGR2A	SEPT3
CD38	HP1BP3	AQP9	HOXA4
SLAMF7	NEGR1	DNASE1L3	B4GALT2
B4GALNT1	SNORD104	RSPO3	KHDRBS3
IFITM1	CALM1	IGDCC4	GNA11
SCG5	ABCA7	TNFRSF4	SLC38A5
PPAP2C	NCK2	CLEC4A	TFR2
ARHGAP5	IGIP	MGAT4C	ARHGAP5
TJP1	D2HGDH	CKB	CC2D1A
DUSP5	TUBA1A	CLEC4E	ZDHHC23
IFIT1	NAPRT	ADCY8	CREB5
SNAR-C3	PRPS2	OVCH1	IGFBPL1
MPDZ	PTMA	SERPINE2	FBXO16
IRG1	TPP1	CCL4L1	EGR1
IFIT2	FAM208A	BCL11A	SIX2
UCN2	GPR82	LINC00937	BEX5
HOXB7	TSPAN14	SIGLEC15	LIN7B
ETV7	FAM110A	SORL1	RNF125
MRAP2	MBNL1	CCL4L2	GATA2
USP18	UBASH3B	TARP	RBPMS2
EEF1A2	SLC27A1	CHST2	DAB2IP
ITGB3	DHFR	PLAU	SULT4A1
FAM162B	PRIMPOL	TNFSF15	PHGDH
IGF2BP1	AMY2B	TNNT2	YPEL4
LINC01260	DOCK11	LINC00515	MORC4
CXCL10	DTNA	DIRAS2	DYSF
CTTN	RPL13A	LINC01050	RARRES3
IL1R2	CALM3	GXYLT2	C6orf165
ISG15	PCOLCE2	IDO2	SH2D4A
PCDH1	CD36	CRIM1	ASRGL1
SLC30A4	ACTR2	RHCG	PCBP4
CLIC5	HELZ	UPB1	FFAR2
NMB	PTGFRN	LAMP3	GPR62
CFH	EPHA1	KCNN2	HDGFRP3
CCL7	CXorf38	OSM	HES6
CHIT1	ERV3-1	LOC102467226	C17orf51
IL1B	CD302	LOC102477328	RAC3
ILDR2	WDFY3	SLC24A4	ADGRG6
MOXD1	AKR7A2	NPTX2	CCDC88B
STAP1	ULK2	UNQ6494	CGREF1
ENO2	NAA20	GPR85	CCNE1
ELOVL7	PIBF1	INSM1	LGALSL
TFPI2	SETDB2	COL15A1	CCDC102A
SNAR-D	PTMS	MEOX2	VMO1
LAG3	TMEM55A	ADGRF5	FAM184A
SNAR-E	RPL27A	C11orf96	CRIP2
LY6E	LOC642776	CXCL2	S100P
NRIR	ALDH2	RASSF6	C12orf75
MEIS3	LINC00921	VCAM1	HOMER2
WFS1	LYRM7	RNASE3	ARHGEF35
MYEOV	KIDINS220	VCAN	TNFRSF10D
SNAR-C5	RASA4	CLEC5A	C10orf35
CCL20	STARD4-AS1	CFP	PRKAR1B
DMTN	ZNF618	CXCL6	CHPF
SPTBN2	HAAO	ITPR1	F12
CCL5	TTLL3	EHF	ASNS
TUBB2B	TBC1D5	AACSP1	RUFY4
NKX3-1	ZNF91	CYGB	DBNDD1
NGFR	USP2	CLIC2	EN2
MET	SNHG8	IGFN1	TLX3
PLEKHA4	F8	HPN	PIEZO2
BCYRN1	GUSBP1	LINC01508	KIF17
CMPK2	C9orf16	WDR63	CTTN
C12orf79	BCL11A	MPEG1	EML6
KLK10	TRUB1	PMP22	SGMS2
BCL2A1	SPRED1	LINC01539	MOXD1
KHDRBS3	KIAA1147	VEGFC	RASSF7
DPF1	CITED2	STXBP5-AS1	NFIA
TRIM69	RBM3	SLC39A8	RCBTB2
LAMP3	ITPK1-AS1	TNFRSF9	PYCR1
CDC42BPA	RPS6KA3	CASP5	BEX2
ATF3	C7orf61	HLA-DQA1	FAHD2B
SHROOM3	UBE2E3	COL4A1	MFNG
MME	SMAP2	EVA1A	PPP1R1A
TNFSF10	NRROS	IER3	ARHGEF25
CXCL3	SMIM4	LOC101928461	GPR82
ADGRB1	SLC9A7	PVRL4	MYADM
DPP4	CCDC112	PSD3	SIX3
ELOVL4	ST3GAL3	SNAP25	LRRC61
MT1A	OSGEPL1	SPIB	BIN1
INHBB	OSBPL5	HMMR	CADM4
CYP27B1	AGO4	HLA-DRA	APBB1
CSF1	ANAPC15	ADGRE1	CIB2
IGSF1	CKM	CADM2	SPINT1
ECE1	STXBP5	VSNL1	DOCK6
ALPK2	RAP1GAP2	SLC2A5	DLX3
NCF1C	IQCH-AS1	CTHRC1	PLEKHA4
CD80	SPRY2	CYBB	PAX8
NDRG4	CD37	PDGFRA	MT1A
LOC101928841	RPS23	IL31RA	CCL17
RBPMS2	SSBP3-AS1	MS4A6A	CLU
NCF1B	ZNF33B	ITGB8	CHAC1
GJB2	FAR1	IGFBP4	S100A3
DUSP8	RFPL1S	LAD1	TSPAN13
COL5A3	DCP2	IGFBP3	LRRC8E
SPRY4	KNTC1	LOC101927811	TGFB2-AS1
GBP5	LRP1	TIFA	DLL3
NKAIN1	RIMBP3	THBS1	CMTM8
HERC5	NXPE3	PRCD	TUBB2A
MAFF	SNHG19	SNORA19	PLA2G16
MX1	RPGRIP1	PTGS2	ATP6V0E2-AS1
CKB	SMPD3	GJA1	UBE2Q2P2
TMEM121	WDR27	NRP2	BEX1
CLCA3P	CALM2	MCOLN2	FAM169A
VGLL2	SEPN1	SEMA3A	RAB11FIP4
NCF1	CD163L1	CXCL1	KIAA1161
CCL19	KIAA1551	P2RY8	ILDR2
TDO2	ZNF43	SCG2	AIM2
PTRF	SPIN1	SYNPO	MSX1
USP30-AS1	SULT1A1	CALD1	PAWR
INADL	NPHP3-ACAD11	CCL4	NKX3-1
MSRB3	SHCBP1	SPARC	SMIM24
SNAR-C2	APOC1	IL15RA	SYNE2
SNAR-C1	IVNS1ABP	IL7R	PTPRU
IFI6	MFI2	NDNF	EFNA3
ISG20	FAM84B	SOCS3	TUBA4A
LINC01272	TAPT1	COL8A1	NHLH2
BHLHE41	KIF22	TSPAN10	SNAR-C3
ZNF853	DCK	GRAMD4	WWTR1
BCAS4	SNX5	PDPN	CLCA3P
EPHA2	TBL1XR1	ORM2	C17orf104
C11orf96	CYP20A1	SLITRK5	BRSK2
BAMBI	RPL13	LOC101927078	MEIS3
TCEAL2	ADARB1	HCK	CDC42BPA
KIAA1671	C20orf27	CXCL14	OSBPL6
SMIM24	PCDH7	SCARF1	PCDH1
GCH1	GAMT	LAT2	CAMK2N2
ITGB8	SPHAR	MREG	HCP5
SYNE2	ARHGDIB	FAM151B	STAC
GMPR	FCHSD2	C2orf76	SNAR-C4
HOXC6	YPEL2	RNASE2	ZC2HC1A
PLS1	ITGB2-AS1	CCR7	CAMSAP3
GBP1	FXYD6-FXYD2	PADI2	TMEM92
LIPG	RIMBP3B	DAPL1	APOBEC3A
MSX1	DTWD2	TNFAIP2	C1R
TMCC3	EHHADH	C1QTNF1	ARHGEF5
AMOTL2	AAK1	PSTPIP2	ADGRB1
AZIN2	OSBPL7	EREG	SPTBN2
MT2A	TSPAN10	CD4	MSRB3
CADM4	HNRNPLL	MGC16275	IFI27
NOTCH3	DAPK1	CTGF	TJP1
NR1H3	SH3BGRL	SHISA3	HSPB7
SDS	RPS24	ACKR3	MED12L
GBP4	MROH6	ITGA1	SELL
STX11	ANXA1	PIM2	FAM162B
SCARA3	AKT3	GPRC5B	BCYRN1
SNAR-F	NUDT1	BBOX1-AS1	MYH14
GNAZ	TTYH3	DIO2	TMEM198
LOC344887	ESYT1	CD40	KCNJ4
TNFRSF12A	TMEM150A	IRF8	BATF3
PKIG	RPL11	ABCB5	LONRF2
FAP	KLF7	ORM1	KLKP1
DLC1	VAMP8	SERPINB9	SLC30A3
LINC01506	RPL22	AICDA	IGSF1
BATF3	NPDC1	LRRC38	MDK
ZC3H12A	RCN3	P2RY8	ETNK2
DDR1	LRFN1	GRASP	BEGAIN
CCL2	ASMTL-AS1	PLD4	SNAR-F
TM4SF19	PLXND1	IDO1	HOXC6
CFB	IBA57	CD48	POU4F1
SOD2	TCTEX1D1	INHBA	RAB3B
PI3	PRKX	ALDH2	STC2
HESX1	FN1	CNIH3	ULBP1
SRC	SPNS2	TMEM114	GCHFR
WWTR1	GAS2L3	FSD1L	CSAG3
KCNS3	NIPAL2	CXCL8	DLX4
OSBPL6	ZNF254	PPFIA2	RNF157
HIST1H2BG	SEPT1	FAM110B	RIMKLA
IL1RN	ECM1	PDE4B	PPAP2C
CXCL1	CYTH3	SSTR2	SLC12A7
RNF157	CNN2	MAP4K4	MAP3K9
SELL	LOC102724297	SOCS1	ADD2
CCL3	CD53	XYLT1	GALR2
TRAF1	LYST	GK	TMEM121
NPFFR2	MTRNR2L9	CCM2L	LINC01260
MARK1	BLM	CDCA4	CDR2L
CNN3	PHF10	TESC	SNAR-C5
BACE2	BZRAP1-AS1	SIGLEC9	DLG3
P3H2	MATN2	HP	SPSB4
RHEBL1	CEP55	EBF1	BSPRY
DDX58	RASA1	ADAMTS5	WFS1
IRAK2	KIF11	HMMR-AS1	TMEM56
HIST1H3D	ATP2A1-AS1	FAM198B	SERPING1
KCNQ4	ISYNA1	ST3GAL6	MAFA
APOBEC3H	ABHD2	CHCHD6	S100A2
CCL22	TMEM14B	ANKRD20A1	HOXA-AS3
INHBA	FXYD2	SPATA9	FLNC
MT1G	E2F2	SIK1	HOXA7
STC2	TAF1	ANKRD20A2	TNNI3
IFIH1	KCNMB1	PLCL1	SNAR-C2
SNAR-A13	SLC19A1	NTN1	SNAR-C1
IRF7	SGOL1	DTX4	TNFAIP8L3
TLX3	MAP10	ECRP	ZNF853
CCNO	PRKCA	SPATA41	ADGRG1
CLU	RNF43	IRAK2	BTNL9
PRLR	GPR18	GEM	MPDZ
IFI44	ERLIN2	DUSP10	CCNO
IL15	SGOL1-AS1	NCCRP1	ESRP1
TM4SF19-TCTEX1D2	HERC1	GGTA1P	HOXB7
SEMA6B	UBE2E4P	LAMC2	CEBPE
LOC101929723	RCC2	LOC100506730	VLDLR-AS1
ADM	RPS11	CCL19	HOXC10
PVRL3	ARRDC1	CEACAM19	P3H4
TNFSF13B	ZNF714	BBOX1	SNAR-D
ORM1	DPH6	TIMP3	BCAS4
YAP1	ANP32C	ALOX5AP	PTRF
ZC2HC1A	RASSF1	TLR8	SCG5
MMP12	TPX2	LURAP1L	TMEM38A
ZDBF2	GGACT	TP53INP2	LAG3
TRIM22	RNF217-AS1	TMSB4X	NGFR
MGLL	C11orf45	IGSF6	SNAR-B2
DLL3	SLC35E2	C1QB	SNAR-B1
ABTB2	ERMP1	RUFY3	SNAR-E
GJA3	ANKRD35	LINC00998	HOXC9
PAX5	CYP7B1	GADD45G	RBP7
BATF2	RPL29	ADAM19	DPF1
RORB	RPS15A	CCL3L3	KLK10
RND3	RPS18	MPND	DSP
APOL3	ERLIN1	FAIM	TCEAL2
SLC38A5	PRKXP1	HLA-DMA	HPCAL4
CLDN23	LOC101930071	HORMAD1	KCNK5
MEX3A	ENTPD1	HS3ST3B1	OTOF
SNAR-A8	SSBP4	BAALC	CCL1
S100A3	ARSD	PRKCH	TUBB2B
SNAR-A1	PBLD	AFF2	EEF1A2
PTPRU	TMED10P1	NBN	CCND2
GRASP	CFD	SIGLEC7	SNAR-G1
HCP5	ISPD	CCL3L1
ICAM1	LOC441454	FAM213B
RUFY4	SLAMF6	RASGRF1
CCL4	HIST1H4C	ICAM4
NR2F1-AS1	LINC00599	SERINC5
IL7R	CTDSP2	MAP1LC3A
EFNB2	MAP2K6	TLR5
HGD	GPAA1	FRK
TGM1	PRC1-AS1	RGS3
LHX1	SDK1	ANKRD20A4
ATP6V0E2-AS1	ZNF33A	COL19A1
HIST2H2AA4	GAB2	CTSC
OAS1	ZNF117	LAMP5
HIST2H2AA3	IGSF6	ROBO1
ADA	MGST2	F3
LOC101929771	HSD17B4	PTGIR
LGALS3BP	TMX4	PDE4DIP
BTNL9	FCER1G	LGALS3
SLCO4A1	PER3	SOD2
SNAR-A2	ZGLP1	NPAS2
SNAR-A12	LOC100288637	ANKRD20A3
NOV	CYSLTR1	CD52
TM4SF19-AS1	FHL1	STAT4
OAS3	UNC5B	SORCS2
CCL4L2	SLC9A9	CPVL
C11orf87	PKI55	PGA4
CDC42EP2	LRIG1	CTSG
S100A2	PLCXD1	SLC25A40
POU4F1	CELSR1	CNKSR3
EPHB2	RFX8	TNFSF12
LOC100419583	MAN2B1	CPM
S100P	FANCB	MAMLD1
CILP2	RPS6KA5	EDEM1
COL7A1	RALGAPA2	RGCC
SP110	TET3	CLDN1
HPCA	COL18A1	MAP3K5
RAB3B	SCP2	IRG1
CCL4L1	LGI4	CLEC4D
NTRK3	TMSB4X	KCNJ2
CCDC85A	RPL7A	NFKB1
IFITM3	TRG-AS1	ADORA2A-AS1
TMCC2	MYOM1	PGM5P2
C17orf96	CD300C	USP13
MT1H	KNSTRN	H3F3AP4
CXCL2	ZHX3	USP12-AS2
KIR2DL4	FOXM1	KCNQ3
SNAR-A14	PTPRG	RFX8
SNAR-A5	MNAT1	PI15
SNAR-A9	NCAPH	MB21D2
SNAR-A10	CCNG1	ISM1
SNAR-A11	TMEM14C	LOC100507195
SNAR-A7	FKBP7	THBD
SNAR-A6	PPFIA2	DRAM1
MDK	HACD4	NAV1
CCL3L3	FAM83D	TRIM63
SMAD1	NOSTRIN	CD1C
DTX3	HOMER3	ANXA2P2
PARD3	FAM216A	PDGFRL
LOC728743	FAM120C	PIGR
AIFM2	CDC25C	SLC1A2
DUSP1	BMS1P4	PTPRK
FOSL1	KRR1	PXDC1
SCN1B	RPS18P9	IL13RA1
DIXDC1	TLR6	GRIK2
MED12L	KIF20B	LOC101928909
HLA-F	USP3-AS1	ITGA6
CSRNP1	FOXP1	CGN
MMP19	ABHD14A	LOC101928517
SNAR-A4	ARHGEF9	BHLHE40
ORM2	LY75-CD302	MCC
SYNPO2	KCNE3	ITM2C
IL23A	DPYSL2	MMP8
ACTRT3	ZNF850	SLC7A11
SPHK1	TPM2	PHLDA3
IL4I1	CLEC2D	LGR4
CIB2	IGFBP7	ETV3L
TMEM56	HNRNPA1L2	RHOH
ITGA1	NKG7	NTRK3
KITLG	BORA	COL4A2
IKZF3	EEF1G	ATP13A3
SDC1	KIAA0100	CDON
DYRK3	ZNF333	PTGDR
EID3	SNHG25	LPCAT1
IFIT5	SDC3	ACSL5
HERC6	CAMK1D	CD93
CD274	FLOT2	SNCAIP
CEBPB	MDM4	ADGRL3-AS1
ETV3L	CYB5D2	DUSP2
LOC653513	NCKAP1L	LINC01140
IFI35	STK39	PLGRKT
ZMIZ1-AS1	NABP1	MMP2
BCAR1	CDKN2C	IGF1
CACNA1G	LIPA	LOC100129940
LAT	CCDC18	NIM1K
SNAR-A3	EIF4B	CD83
CACNA1E	KIAA0754	HMGN3
SLC18A1	GPRIN3	ITGAM
PLEKHA1	KLHL36	SYNE1
PAX8	RSU1	RNF144B
MX2	AVIL	AZU1
ADRA2C	KIAA0101	MMP25
PACSIN3	BACH2	PIM1
CASZ1	MEGF9	C5orf58
MAP1B	ZNF516	SEMA3C
SAMD9	ZBTB46	ARNTL2
CCL3L1	MITF	LINC00520
FAM169A	TTTY14	MYC
KLF5	RASA3	MCTP1
BIRC3	C15orf39	TXLNB
PRTG	EPHB1	NABP1
ARHGEF5	ANP32A	IFNGR1
TMEM54	KIFC1	RUNX1T1
BEX1	CTNNBIP1	DMD
STAT1	PABPC3	FCAMR
APOBEC3D	MAP3K6	MAPK10
RTP4	CCDC7	GPR132
SIX2	GIMAP6	ADGRE2
GPR161	SERGEF	GLIS3-AS1
CAV1	ESPL1	TDRD7
GNG11	INPP4A	PPARD
DSG2	FAM13A-AS1	NFKBIA
CEBPE		ASPM
SEMA3C		TRAF1
TBX3		GSAP
CAND2		SIAE
OAS2		LCP2
PPM1K		ANOS1
BCL3		SULT1C2
ULBP2		CCL22
MAP1A		SLC7A2
SULT4A1		S100A9
CD48		FAM216B
KLF2		ADTRP
C17orf104		SAMSN1
HOXA-AS3		LOC374443
SLC30A3		APOBEC3B-AS1
TRAF5		PID1
MUC1		STK26
HOXA7		SMPD2
SMARCA1		KCTD12
UBE2L6		PLD1
PHLDA2		COL13A1
LGALSL		SOX5
TRIM16L		BRE-AS1
PANX2		A2M
BRSK2		APOBEC3A_B
NCR3LG1		RASSF4
ULBP1		DAPK1
RAI14		GFPT2
MAPRE3		EFNA5
NT5C3A		HES2
CRIP2		ICOSLG
TNFRSF10A		SH3PXD2B
AREG		TDRD6
DYSF		DOCK4
TFAP2C		RIN3
TSPAN13		IRAK3
SV2A		LGI2
LOC102724511		RIPK2
TAP1		PC
XAF1		PXYLP1
HAMP		PTPN1
UPP1		PTGER4
PRKCE		PLAC8
PTGER2		SLC4A5
SLC25A4		ANXA1
IER3		PRR11
TIFAB		PLXND1
RBPMS		DCANP1
GLIS3		REL
PNMA2		A2M-AS1
DFNB31		LOC101929705
NUPR1		TMEFF1
ANKRD45		NEDD4L
OXCT2		KYNU
TNFRSF10D		BCL2
DOCK6		TNFRSF14
NBPF4		HDAC4
FBLIM1		ANKRD20A8P
NCKAP1		NFKBIZ
EGR1		C1orf21
PTPN3		CD44
SLC41A2		ANXA13
CAV2		CISH
ARHGEF35		ACE
TCF15		STEAP3
ITPR3		LINC01268
PLA2G16		RORB
RASGRP1		RSPO1
EPSTI1		SFR1
SULF2		IQCD
HELZ2		SLC5A3
GSTM3		NCS1
PROX1		CCL13
CAP2		BID
MORC4		MMP12
SLC6A9		SPECC1L-ADORA2A
APOL1		SNX20
RIMS2		CRISPLD1
CGN		LOC653513
AK4		GPC3
SIX3		ZFYVE16
GVINP1		PLA2G7
SULT1C2		FZD4
RNF19B		TMEM71
SERPINE2		LOC101928841
EFR3B		HLA-DPB1
SLC35E4		LGALS2
CHAC1		P3H2
SLC12A8		PLXNC1
CD82		ZNF333
MREG		LY75
HSD17B14		TNFSF4
SCML1		PTGFR
C21orf91		IGSF8
NCAM1		HECW2
LOC388813		CMKLR1
KCNK15		TFAP2A
PARP9		GRAMD1A
MOCOS		FAM49A
RGS13		ADGRE3
NEXN		NR4A3
PDE4B		SHROOM3
PDE9A		EYA3
BEGAIN		STC1
C1orf115		NAV3
PTK2		ALOX12-AS1
FAM57A		FMN1
TUFT1		TWIST1
SGK1		USP12
PLXNB1		SLC1A3
HIVEP2		GPC6
CTSK		ATP2B1
PAWR		CHI3L2
HHIPL1		NRCAM
PAX8-AS1		MOB3B
PRKCH		SEMA4A
PLSCR1		TFPI
GABBR1		IL32
TPRA1		FOXP1-AS1
C8orf31
