# Supplementary material for: Human Cytomegalovirus-Induced Interleukin-10 Production Promotes the Proliferation of Mycobacterium massiliense in Macrophages
Source: Front Immunol. 2020 Sep 10;11:518605. doi: 10.3389/fimmu.2020.518605 (PMC7511582; doi:10.3389/fimmu.2020.518605)
Supplement: Supplementary file 4 [file Table_2.XLSX]

## Sheet: Down GO in HCMV Vs con_DAVID
Category	Term	Count	%	PValue	Genes	List Total	Pop Hits	Pop Total	Fold Enrichment	Bonferroni	Benjamini	FDR
GOTERM_BP_DIRECT	GO:0002250~adaptive immune response	25	3.23834	5.85e-10	PIK3CG, LAIR1, ADGRE1, CD244, CD1C, KLRK1, CD1B, CD1A, CD1E, PRKCB, CD84, RNF125, LAT2, TNFRSF11A, LILRA1, LILRA2, CD209, FCGR1B, CLEC4A, KLRC4-KLRK1, CD4, TXK, CD6, PAG1, SYK	605	148	16792	4.68841	1.64e-06	1.64e-06	1.05e-06
GOTERM_BP_DIRECT	GO:0045087~innate immune response	44	5.69948	1.41e-09	TNFAIP8L2, HMGB2, CD244, LY86, S100A9, KLRK1, TLR4, LY9, TLR5, FES, C1QC, TLR7, TLR8, SIRPB1, TMEM173, MAP3K5, CLEC4A, CD6, APOBEC3A_B, SYK, PIK3CG, CARD9, CAMP, COLEC12, NLRP3, SIGLEC15, SIGLEC16, CD180, S100A12, CD1D, CD84, C1QA, CYBB, CD209, KLRC4-KLRK1, SLPI, NAIP, CLEC7A, TREML1, TREM2, CD300LB, SSC5D, CLEC5A, CD14	605	430	16792	2.84008	3.96e-06	1.98e-06	2.52e-06
GOTERM_BP_DIRECT	GO:0007165~signal transduction	82	10.6218	5.78e-09	F2RL3, GPR85, SORL1, S100A9, IQGAP3, PDE3B, CXCR2, KCNIP2, SIRPB1, KCNK10, ARHGAP6, ARHGAP20, ANK1, TNFRSF11A, LILRA2, UNC5A, CSF3R, PITPNC1, ARHGAP11B, ARHGAP11A, LTB, IFNGR1, PAG1, SPN, RAP2B, AR, DEPDC1, NFAM1, NLRP3, ARHGAP26, PRKCB, SH2D2A, KRT17, CD33, SRGAP3, CAMK1, INPP4B, NRGN, STMN1, CLEC5A, ITGAL, CD244, KLRK1, FPR1, NEDD9, CD70, SPOCK1, FPR3, KIT, ELK3, FAM13A, STARD13, CCL23, RAC2, D…	605	1161	16792	1.96033	1.62e-05	5.4e-06	1.03e-05
GOTERM_BP_DIRECT	GO:0006954~inflammatory response	39	5.05181	1.21e-08	ITGAL, AIF1, LY86, C5, S100A9, PTGS1, FPR1, CXCR2, FPR3, TLR4, ITGB2, TLR5, KIT, TLR7, TLR8, AZU1, TNFRSF11A, CCL23, FOLR2, AOAH, SPP1, SYK, PIK3CG, BMP2, ATRN, LYZ, NFAM1, NLRP3, CD180, S100A12, NCR3, HDAC4, CYBB, STAB1, CCR2, NAIP, CLEC7A, PTAFR, CD14	605	379	16792	2.85609	3.38e-05	8.46e-06	2.16e-05
GOTERM_BP_DIRECT	GO:0002504~antigen processing and presentation of peptide or polysaccharide antigen via MHC class II	8	1.03627	1.07e-06	HLA-DQB1, HLA-DRB1, HLA-DRB5, HLA-DPA1, HLA-DPB1, HLA-DMB, HLA-DMA, HLA-DRA	605	17	16792	13.0614	0.00299277	0.000599	0.00190967
GOTERM_BP_DIRECT	GO:0050776~regulation of immune response	22	2.84974	1.77e-06	ITGAL, LAIR1, KLRK1, CD1C, CD1B, ITGB2, CD1A, ITGA4, HCST, NCR3, CD1D, LILRA1, FCGR2B, CD300A, FCGR1A, CD33, SIGLEC7, KLRC4-KLRK1, CD300LF, TREM2, TREML1, CD300LB	605	178	16792	3.43044	0.00495928	0.000828	0.0031676
GOTERM_BP_DIRECT	GO:0019886~antigen processing and presentation of exogenous peptide antigen via MHC class II	15	1.94301	4.95e-06	HLA-DQB1, KIF4B, KIF4A, HLA-DRB1, CENPE, HLA-DMB, RACGAP1, HLA-DMA, AP1S3, KIF2C, AP1S2, HLA-DRB5, HLA-DPA1, HLA-DPB1, HLA-DRA	605	92	16792	4.52533	0.0137819	0.00198057	0.00884173
GOTERM_BP_DIRECT	GO:0006955~immune response	35	4.53368	9.89e-06	HLA-DQB1, LST1, HLA-DRB1, IL16, GPR65, TLR4, CD70, HLA-DMB, HLA-DMA, C1QC, CFP, CCL23, HRH2, FCGR1A, FCGR1B, HLA-DRB5, CD4, HLA-DPB1, LTB, SPN, CRIP1, CMKLR1, CD1A, CD1E, NCR3, FCGR2B, FCGR2C, CCR2, IRF8, SLPI, CTSC, HLA-DPA1, PTAFR, CTSG, HLA-DRA	605	421	16792	2.30745	0.0273736	0.0034634	0.0176826
GOTERM_BP_DIRECT	GO:0045429~positive regulation of nitric oxide biosynthetic process	10	1.29534	1.79e-05	OPRM1, ASS1, AIF1, KLRK1, KLRC4-KLRK1, TLR4, ITGB2, TLR5, INSR, KLF4	605	43	16792	6.45474	0.049	0.0055668	0.0320059
GOTERM_BP_DIRECT	GO:0001816~cytokine production	8	1.03627	2.05e-05	MAF, PIK3CG, BATF, S100A9, CD4, TXK, NFATC2, PTAFR	605	25	16792	8.88172	0.0559947	0.00574578	0.0367078
GOTERM_BP_DIRECT	GO:0045143~homologous chromosome segregation	5	0.647668	2.35e-05	MEIKIN, PLK1, PTTG3P, PTTG2, PTTG1	605	6	16792	23.1295	0.0637092	0.0059666	0.041934
GOTERM_BP_DIRECT	GO:0050900~leukocyte migration	16	2.07254	3.22e-05	ITGAL, ATP1B1, CD244, FPR1, ITGB2, FPR3, ITGA4, ITGAM, GAS6, CD84, ITGA6, PECAM1, ESAM, INPP5D, PROS1, SPN	605	122	16792	3.64005	0.0863863	0.00750068	0.057548
GOTERM_BP_DIRECT	GO:0060333~interferon-gamma-mediated signaling pathway	12	1.5544	4.29e-05	HLA-DQB1, HLA-DRB1, FCGR1A, CAMK2G, IRF8, FCGR1B, HLA-DRB5, HLA-DPA1, HLA-DPB1, PTAFR, IFNGR1, HLA-DRA	605	71	16792	4.69105	0.113364	0.00921275	0.0766326
GOTERM_BP_DIRECT	GO:0048007~antigen processing and presentation, exogenous lipid antigen via MHC class Ib	5	0.647668	5.32e-05	CD1C, CD1B, CD1A, CD1E, CD1D	605	7	16792	19.8253	0.138622	0.0106021	0.0950312
GOTERM_BP_DIRECT	GO:0071222~cellular response to lipopolysaccharide	15	1.94301	5.39e-05	MRC1, MEF2C, HMGB2, ASS1, CAMP, KLRK1, TLR4, TLR5, NLRP3, PPARGC1A, CD180, CX3CR1, IRF8, KLRC4-KLRK1, CD14	605	113	16792	3.68434	0.140218	0.0100212	0.0962111
GOTERM_BP_DIRECT	GO:0051301~cell division	29	3.75648	7.03e-05	NEK2, NEDD9, PTTG1, CNTRL, CHEK2, SYCP2, CCNG2, KIF2C, CDCA8, NCAPG2, BUB1, CDCA2, CDCA3, CDK1, PSRC1, NUF2, KIF18B, CENPF, NDC80, BIRC5, CDC20, CENPE, TACC3, UBE2C, RGS14, CCNB1, CCNB2, SPAG5, BUB1B	605	350	16792	2.29973	0.179082	0.0122575	0.12565
GOTERM_BP_DIRECT	GO:0007067~mitotic nuclear division	23	2.97927	9.44e-05	CDK1, NEK2, NUF2, NEDD9, CENPF, NDC80, BIRC5, CDC20, ANLN, PTTG1, CCNG2, RGS14, KIF2C, CCNB2, PLK1, NCAPG2, BUB1, CDCA2, BUB1B, CIT, CLTCL1, ASPM, CDCA3	605	248	16792	2.57409	0.232667	0.0154578	0.168596
GOTERM_BP_DIRECT	GO:0051056~regulation of small GTPase mediated signal transduction	16	2.07254	9.62e-05	A2M, ARHGEF6, ARHGAP18, RACGAP1, RHOU, FAM13A, ARHGAP26, STARD13, ARHGAP6, ARHGAP20, RAC2, PLEKHG5, SRGAP3, RHOBTB1, ARHGAP11B, ARHGAP11A	605	134	16792	3.31407	0.236524	0.0148811	0.171801
GOTERM_BP_DIRECT	GO:0031295~T cell costimulation	12	1.5544	0.000104	HLA-DQB1, HLA-DRB1, LGALS1, KLRK1, KLRC4-KLRK1, HLA-DRB5, CD4, HLA-DPA1, PAK1, HLA-DPB1, SPN, HLA-DRA	605	78	16792	4.27006	0.252644	0.0152102	0.185374
GOTERM_BP_DIRECT	GO:0007155~cell adhesion	34	4.40415	0.000132	ITGAL, ATP1B1, NEDD9, SPOCK1, ITGB2, PCDHGC3, ITGAM, CD9, FAT1, TGFBI, CLEC4A, CSF3R, COL12A1, CD4, SPP1, ADGRE1, FLRT1, AJAP1, ITGA4, SSPO, SIGLEC16, GAS6, LAMA2, CASS4, ITGA6, CD300A, STAB1, SIGLEC5, CD33, SIGLEC7, TROAP, PECAM1, CX3CR1, VCAN	605	459	16792	2.05595	0.309114	0.0183191	0.235327
GOTERM_BP_DIRECT	GO:0007059~chromosome segregation	11	1.42487	0.000149	HJURP, NEK2, SPAG5, NUF2, CDCA2, NEK10, CENPF, CENPE, NDC80, TOP2A, RGS14	605	68	16792	4.48984	0.3419	0.0197266	0.266226
GOTERM_BP_DIRECT	GO:0008283~cell proliferation	29	3.75648	0.000151	CDK5R1, LY86, E2F8, CSPG4, MAP4K1, CD70, FES, CBFA2T3, KIF2C, TGFBI, BUB1, NRG1, SYK, CDK1, AR, CRIP1, MKI67, DLGAP5, FSCN1, IGF1, CENPF, TACC3, GAS6, HHEX, SH2D2A, SERPINF1, EPS8, PLK1, BUB1B	605	366	16792	2.1992	0.345112	0.0190566	0.269335
GOTERM_BP_DIRECT	GO:0032729~positive regulation of interferon-gamma production	9	1.1658	0.000208	CCR2, IRF8, KLRK1, KLRC4-KLRK1, TLR4, HLA-DPA1, TXK, HLA-DPB1, CD14	605	46	16792	5.4304	0.442762	0.025104	0.371886
GOTERM_BP_DIRECT	GO:0006909~phagocytosis	9	1.1658	0.000283	ITGAL, CD93, PECAM1, IRF8, PLD4, ELANE, ITGB2, CD14, GAS6	605	48	16792	5.20413	0.547938	0.0325395	0.504576
GOTERM_BP_DIRECT	GO:0044267~cellular protein metabolic process	14	1.81347	0.000324	SNCAIP, HEXB, HSPG2, LYZ, IGF1, MMP2, GSN, BACE1, TGFBI, PGA3, PGA4, PGA5, CTSG, IGFBP5	605	118	16792	3.29301	0.596971	0.0356972	0.577332
GOTERM_BP_DIRECT	GO:0002503~peptide antigen assembly with MHC class II protein complex	4	0.518135	0.000439	HLA-DRB1, HLA-DMB, HLA-DMA, HLA-DRA	605	5	16792	22.2043	0.707895	0.0462297	0.781033
GOTERM_BP_DIRECT	GO:0002381~immunoglobulin production involved in immunoglobulin mediated immune response	4	0.518135	0.000439	GAPT, HLA-DQB1, HLA-DRB1, HLA-DRB5	605	5	16792	22.2043	0.707895	0.0462297	0.781033
GOTERM_BP_DIRECT	GO:0042535~positive regulation of tumor necrosis factor biosynthetic process	5	0.647668	0.000447	AZU1, CYBB, CCR2, TLR4, SPN	605	11	16792	12.6161	0.714597	0.0453772	0.795704
GOTERM_BP_DIRECT	GO:0000281~mitotic cytokinesis	7	0.906736	0.000495	CKAP2, KIF4B, KIF4A, PLK1, ANLN, STMN1, RACGAP1	605	29	16792	6.69957	0.750396	0.0483587	0.880384
GOTERM_BP_DIRECT	GO:0050829~defense response to Gram-negative bacterium	9	1.1658	0.000732	AZU1, HMGB2, CAMP, LYZ, TLR4, CD4, IL6R, TLR5, SSC5D	605	55	16792	4.54179	0.871931	0.0684157	1.30092
GOTERM_BP_DIRECT	GO:0050873~brown fat cell differentiation	7	0.906736	0.000861	CEBPA, ADRB2, ITGA6, RGS2, NUDT7, PPARGC1A, PLAC8	605	32	16792	6.07149	0.910762	0.0773896	1.52784
GOTERM_BP_DIRECT	GO:0030168~platelet activation	13	1.68394	0.000887	RAP2B, PIK3CG, F2RL2, F2RL3, ITPR1, GAS6, PRKCB, CD9, RAC2, DGKD, DGKZ, TREML1, SYK	605	115	16792	3.13756	0.917031	0.0771602	1.57353
GOTERM_BP_DIRECT	GO:0006468~protein phosphorylation	31	4.01554	0.00111712	NEK2, MAP4K1, CHEK2, FES, MAP3K5, MAP3K1, BUB1, PAK1, SYK, PIK3CG, BMP2, TGFBR1, TGFBR2, PDK4, NEK10, BIRC5, GAS6, PRKCB, HCST, PLK1, GMFG, NTRK1, HIPK2, RASSF2, BMP2K, ERN2, CAMK1, BUB1B, TXK, CIT, CTSG	605	456	16792	1.88688	0.956512	0.0933307	1.97781
GOTERM_BP_DIRECT	GO:0006898~receptor-mediated endocytosis	17	2.20207	0.00114096	MRC1, TGFBR2, SORL1, HP, COLEC12, PPT1, HPR, ASGR2, ADRB2, FOLR2, STAB1, FCGR1A, FCGR1B, CD6, CLTCL1, SSC5D, CD14	605	186	16792	2.53678	0.959329	0.0924779	2.01962
GOTERM_BP_DIRECT	GO:0042102~positive regulation of T cell proliferation	9	1.1658	0.0013154	CCDC88B, AIF1, CD4, HLA-DPA1, HLA-DPB1, HLA-DMB, CD6, SPN, CD1D	605	60	16792	4.16331	0.975081	0.102903	2.32496
GOTERM_BP_DIRECT	GO:0048661~positive regulation of smooth muscle cell proliferation	9	1.1658	0.0013154	HDAC4, AIF1, TGFBR2, ELANE, IGF1, CALCRL, IL6R, PPARGC1A, PTAFR	605	60	16792	4.16331	0.975081	0.102903	2.32496
GOTERM_BP_DIRECT	GO:0006935~chemotaxis	13	1.68394	0.00148842	DOCK2, CCL23, RNASE2, RAC2, CMKLR1, C5, CCR2, CX3CR1, FPR1, CXCR2, FES, PTAFR, SPN	605	122	16792	2.95754	0.984673	0.112525	2.62695
GOTERM_BP_DIRECT	GO:0000187~activation of MAPK activity	12	1.5544	0.00162045	CDK1, BMP2, C5, CSPG4, IQGAP3, FPR1, IGF1, TLR4, KIT, NRG1, INSR, DUSP7	605	107	16792	3.11275	0.989423	0.118704	2.8568
GOTERM_BP_DIRECT	GO:0006874~cellular calcium ion homeostasis	11	1.42487	0.00185935	TRDN, ATP1B1, CCL23, ATP2B4, SLC24A4, GRIK2, CCR2, HEXB, ELANE, XK, PRKCB	605	93	16792	3.28289	0.994595	0.131589	3.27141
GOTERM_BP_DIRECT	GO:0002438~acute inflammatory response to antigenic stimulus	4	0.518135	0.00226479	OPRM1, ELANE, CXCR2, CD6	605	8	16792	13.8777	0.998271	0.154111	3.97121
GOTERM_BP_DIRECT	GO:0045416~positive regulation of interleukin-8 biosynthetic process	4	0.518135	0.00226479	ELANE, TLR4, TLR7, TLR8	605	8	16792	13.8777	0.998271	0.154111	3.97121
GOTERM_BP_DIRECT	GO:0007169~transmembrane receptor protein tyrosine kinase signaling pathway	11	1.42487	0.00235898	FLT3, NTRK1, CSPG4, CD4, TXK, KIT, NRG1, INSR, PAG1, GFRA2, SYK	605	96	16792	3.1803	0.998673	0.156222	4.13309
GOTERM_BP_DIRECT	GO:0030593~neutrophil chemotaxis	9	1.1658	0.00244681	PIK3CG, CCL23, PREX1, S100A9, CSF3R, CXCR2, ITGB2, SYK, S100A12	605	66	16792	3.78482	0.998963	0.157846	4.28382
GOTERM_BP_DIRECT	GO:0007018~microtubule-based movement	10	1.29534	0.00246963	KIF2C, KIF4B, KIF4A, SNX29, STARD9, NTRK1, KIF18B, CENPE, RACGAP1, KIF26B	605	81	16792	3.42659	0.999028	0.155633	4.32295
GOTERM_BP_DIRECT	GO:0007568~aging	15	1.94301	0.00257729	ASS1, KL, TGFBR2, ITGB2, PPARGC1A, SERPINF1, UCP2, NTRK1, ABAT, CTSC, CAT, APAF1, OGG1, APEX1, IGFBP5	605	165	16792	2.52322	0.999282	0.158314	4.50732
GOTERM_BP_DIRECT	GO:0006952~defense response	9	1.1658	0.00269304	CD84, LILRA1, LILRA2, RNASE6, SOCS6, CSF3R, HP, COLEC12, NLRP3	605	67	16792	3.72833	0.999481	0.161307	4.70518
GOTERM_BP_DIRECT	GO:0019221~cytokine-mediated signaling pathway	13	1.68394	0.00271984	LRRC4, CEBPA, FLRT2, FLRT1, RTN4RL1, FLT3, CCR2, SOCS6, CSF3R, IL6R, KIT, IL13RA1, IL17RA	605	131	16792	2.75435	0.999519	0.159389	4.75094
GOTERM_BP_DIRECT	GO:0001525~angiogenesis	18	2.33161	0.00297087	PIK3CG, EPAS1, HSPG2, APOLD1, CSPG4, PDE3B, JAG1, ELK3, EPHB3, MMP2, MMRN2, THSD7A, NRCAM, SH2D2A, PECAM1, TGFBI, CALCRL, SYK	605	223	16792	2.24034	0.999763	0.169278	5.17853
GOTERM_BP_DIRECT	GO:0035556~intracellular signal transduction	27	3.49741	0.00305462	PREX1, CSPG4, MAP4K1, KIT, RAB40B, PRKAR2B, DGKD, INPP5D, NRG1, PLCB2, PAG1, SYK, TGFBR1, SOCS6, NFAM1, DEPDC1, RACGAP1, RGS14, PRKCB, LAT2, ADCY9, CD209, DGKZ, DEPTOR, STMN1, CIT, IGFBP5	605	403	16792	1.85954	0.999812	0.170183	5.32078
GOTERM_BP_DIRECT	GO:0045089~positive regulation of innate immune response	5	0.647668	0.00339096	HMGB2, CARD9, MMP2, TLR8, CD1D	605	18	16792	7.70983	0.999927	0.183493	5.89002
GOTERM_BP_DIRECT	GO:0019882~antigen processing and presentation	8	1.03627	0.00341308	HLA-DQB1, HLA-DRB1, CD209, HLA-DRB5, HLA-DPA1, HLA-DPB1, HLA-DMB, HLA-DRA	605	55	16792	4.03715	0.999932	0.1811	5.92735
GOTERM_BP_DIRECT	GO:1903238~positive regulation of leukocyte tethering or rolling	3	0.388601	0.00378259	ELANE, ITGA4, PTAFR	605	3	16792	27.7554	0.999976	0.195025	6.54877
GOTERM_BP_DIRECT	GO:0038093~Fc receptor signaling pathway	3	0.388601	0.00378259	FCGR1B, PIGR, KIT	605	3	16792	27.7554	0.999976	0.195025	6.54877
GOTERM_BP_DIRECT	GO:0007062~sister chromatid cohesion	11	1.42487	0.00394798	KIF2C, CDCA8, PLK1, NUF2, BUB1, CENPF, BUB1B, CENPE, BIRC5, NDC80, CDC20	605	103	16792	2.96417	0.999985	0.199021	6.82566
GOTERM_BP_DIRECT	GO:0042832~defense response to protozoan	5	0.647668	0.00417453	BATF, CCDC88B, IRF8, TSPAN32, CLEC7A	605	19	16792	7.30405	0.999992	0.20553	7.20367
GOTERM_BP_DIRECT	GO:0086013~membrane repolarization during cardiac muscle cell action potential	4	0.518135	0.00459857	ATP1B1, KCNJ2, KCNIP2, KCNQ1	605	10	16792	11.1021	0.999998	0.220131	7.90734
GOTERM_BP_DIRECT	GO:0030198~extracellular matrix organization	16	2.07254	0.00491394	RECK, ITGAL, ADAMTSL4, OLFML2B, CCDC80, HSPG2, ITGB2, ITGA4, ITGAM, LAMA2, ITGA6, TGFBI, PECAM1, VCAN, FBN2, SPP1	605	196	16792	2.26574	0.999999	0.229495	8.4274
GOTERM_BP_DIRECT	GO:0019370~leukotriene biosynthetic process	5	0.647668	0.00507172	GGTA1P, ALOX5AP, ALOX5, LTC4S, SYK	605	20	16792	6.93884	0.999999	0.232117	8.68656
GOTERM_BP_DIRECT	GO:0043113~receptor clustering	5	0.647668	0.00507172	ITGAL, GRIK2, ITGB2, PIGR, ITGA4	605	20	16792	6.93884	0.999999	0.232117	8.68656
GOTERM_BP_DIRECT	GO:0048545~response to steroid hormone	5	0.647668	0.00507172	HMGB2, TGFBR2, ABCA2, CA2, SPP1	605	20	16792	6.93884	0.999999	0.232117	8.68656
GOTERM_BP_DIRECT	GO:0002755~MyD88-dependent toll-like receptor signaling pathway	6	0.777202	0.00610115	MAP3K1, TLR4, TLR5, TLR7, CD14, TLR8	605	33	16792	5.04643	1	0.2681	10.3604
GOTERM_BP_DIRECT	GO:0050868~negative regulation of T cell activation	4	0.518135	0.00615545	TNFAIP8L2, SOCS6, PTPN22, PAG1	605	11	16792	10.0929	1	0.266021	10.4479
GOTERM_BP_DIRECT	GO:0042742~defense response to bacterium	13	1.68394	0.00617001	CAMP, S100A9, ELANE, TLR4, HP, TLR5, PLAC8, S100A12, CFP, STAB1, IRF8, SPN, SYK	605	145	16792	2.48841	1	0.26256	10.4714
GOTERM_BP_DIRECT	GO:0008037~cell recognition	5	0.647668	0.0072344	CADM2, PECAM1, VCAN, CLEC7A, NCR3	605	22	16792	6.30804	1	0.296116	12.1696
GOTERM_BP_DIRECT	GO:0051450~myoblast proliferation	3	0.388601	0.0073849	GPX1, IGF1, ATOH8	605	4	16792	20.8165	1	0.297	12.4073
GOTERM_BP_DIRECT	GO:0051310~metaphase plate congression	4	0.518135	0.00799014	KIF2C, CENPF, CENPE, NDC80	605	12	16792	9.25179	1	0.312738	13.3569
GOTERM_BP_DIRECT	GO:0001774~microglial cell activation	4	0.518135	0.00799014	AZU1, AIF1, TLR7, TLR8	605	12	16792	9.25179	1	0.312738	13.3569
GOTERM_BP_DIRECT	GO:0042088~T-helper 1 type immune response	4	0.518135	0.00799014	IL18BP, HLA-DRB1, HLA-DRB5, TLR4	605	12	16792	9.25179	1	0.312738	13.3569
GOTERM_BP_DIRECT	GO:0051439~regulation of ubiquitin-protein ligase activity involved in mitotic cell cycle	5	0.647668	0.00851265	CCNB1, CDK1, PLK1, CDC20, UBE2C	605	23	16792	6.03378	1	0.325051	14.1689
GOTERM_BP_DIRECT	GO:0045766~positive regulation of angiogenesis	11	1.42487	0.00852554	SASH1, CYBB, NTRK1, CAMP, C5, TGFBR2, HIPK2, CX3CR1, CXCR2, ITGB2, PRKCB	605	115	16792	2.65486	1	0.321157	14.1888
GOTERM_BP_DIRECT	GO:0007229~integrin-mediated signaling pathway	10	1.29534	0.0092989	ITGAL, ITGA6, PRAM1, TSPAN32, NEDD9, ITGB2, TXK, ITGA4, ITGAM, SYK	605	99	16792	2.80357	1	0.340293	15.3772
GOTERM_BP_DIRECT	GO:0001666~response to hypoxia	14	1.81347	0.00938732	BMP2, ATP1B1, EPAS1, TGFBR2, APOLD1, CBFA2T3, MMP2, ITPR1, PRKCB, UCP2, ABAT, CAT, APAF1, PAK1	605	172	16792	2.25916	1	0.338584	15.5121
GOTERM_BP_DIRECT	GO:0046777~protein autophosphorylation	14	1.81347	0.00938732	NEK2, FLT3, CAMK2G, MAP4K1, CHEK2, KIT, FES, EPHB3, NTRK1, EEF2K, TXK, PAK1, INSR, SYK	605	172	16792	2.25916	1	0.338584	15.5121
GOTERM_BP_DIRECT	GO:0019372~lipoxygenase pathway	4	0.518135	0.0101129	GPX1, ALOX5AP, ALOX5, LTC4S	605	13	16792	8.54011	1	0.355083	16.6113
GOTERM_BP_DIRECT	GO:0043303~mast cell degranulation	4	0.518135	0.0101129	PIK3CG, LAT2, MILR1, KIT	605	13	16792	8.54011	1	0.355083	16.6113
GOTERM_BP_DIRECT	GO:0071320~cellular response to cAMP	7	0.906736	0.0105638	PIK3CG, ASS1, EEF2K, APEX1, KCNQ1, PTAFR, IGFBP5	605	52	16792	3.7363	1	0.363232	17.2875
GOTERM_BP_DIRECT	GO:0000086~G2/M transition of mitotic cell cycle	12	1.5544	0.010603	CCNB1, PRKAR2B, CDK1, CCNB2, PLK1, NEK2, BIRC5, CNTRL, CHEK2, PCM1, CIT, HMMR	605	137	16792	2.43113	1	0.35999	17.3461
GOTERM_BP_DIRECT	GO:0070588~calcium ion transmembrane transport	11	1.42487	0.0107237	OPRM1, TMEM37, ATP2B4, SLC24A4, ASIC1, CACNB4, ASPH, CACNA2D3, GAS6, PKD1L3, CACNA2D4	605	119	16792	2.56562	1	0.35901	17.5261
GOTERM_BP_DIRECT	GO:0050830~defense response to Gram-positive bacterium	9	1.1658	0.0113506	HMGB2, CARD9, RNASE3, CAMP, KLRK1, LYZ, KLRC4-KLRK1, IL6R, SSC5D	605	85	16792	2.9388	1	0.371277	18.4551
GOTERM_BP_DIRECT	GO:0000070~mitotic sister chromatid segregation	5	0.647668	0.011492	PLK1, NEK2, SPAG5, KIF18B, NDC80	605	25	16792	5.55107	1	0.370712	18.6633
GOTERM_BP_DIRECT	GO:0050715~positive regulation of cytokine secretion	5	0.647668	0.011492	RGCC, CLEC5A, CD14, SCAMP5, SYK	605	25	16792	5.55107	1	0.370712	18.6633
GOTERM_BP_DIRECT	GO:0007159~leukocyte cell-cell adhesion	5	0.647668	0.011492	ITGAL, CD209, ITGB2, ITGA4, SYK	605	25	16792	5.55107	1	0.370712	18.6633
GOTERM_BP_DIRECT	GO:1902749~regulation of cell cycle G2/M phase transition	3	0.388601	0.0120157	PLK1, NEK10, GTSE1	605	5	16792	16.6532	1	0.379718	19.4301
GOTERM_BP_DIRECT	GO:2001300~lipoxin metabolic process	3	0.388601	0.0120157	ALOX5AP, ALOX5, LTC4S	605	5	16792	16.6532	1	0.379718	19.4301
GOTERM_BP_DIRECT	GO:0002322~B cell proliferation involved in immune response	3	0.388601	0.0120157	GAPT, TLR4, CD180	605	5	16792	16.6532	1	0.379718	19.4301
GOTERM_BP_DIRECT	GO:0014904~myotube cell development	3	0.388601	0.0120157	SMYD3, IGF1, NFATC2	605	5	16792	16.6532	1	0.379718	19.4301
GOTERM_BP_DIRECT	GO:0071354~cellular response to interleukin-6	4	0.518135	0.0125318	PID1, CAMP, ST3GAL6, PPARGC1A	605	14	16792	7.93011	1	0.388172	20.179
GOTERM_BP_DIRECT	GO:0030207~chondroitin sulfate catabolic process	4	0.518135	0.0125318	HEXB, CSPG4, VCAN, IDUA	605	14	16792	7.93011	1	0.388172	20.179
GOTERM_BP_DIRECT	GO:0098869~cellular oxidant detoxification	8	1.03627	0.0127309	GPX1, PTGS1, S100A9, IPCEF1, HP, CAT, LTC4S, SESN1	605	70	16792	3.17204	1	0.388795	20.4661
GOTERM_BP_DIRECT	GO:0043547~positive regulation of GTPase activity	32	4.14508	0.0134889	A2M, CAMK2G, PREX1, ARHGAP18, KIT, FAM13A, STARD13, DOCK2, ARHGAP6, CCL23, ARHGAP20, RASGRP2, PLEKHG5, ARHGAP11B, ARHGAP11A, NRG1, DENND6B, KL, ARHGEF6, RGS18, DEPDC1, RACGAP1, RGS14, ARHGAP26, ITGA6, RGS2, RGS4, NTRK1, SRGAP3, SH3BGRL3, ST5, GFRA2	605	565	16792	1.57199	1	0.402369	21.5503
GOTERM_BP_DIRECT	GO:0071260~cellular response to mechanical stimulus	8	1.03627	0.0136993	CASP5, HDAC4, MAP3K1, TLR4, TLR5, KCNJ2, TLR7, TLR8	605	71	16792	3.12737	1	0.403035	21.8489
GOTERM_BP_DIRECT	GO:0042493~response to drug	20	2.59067	0.0142446	CDK1, HMGB2, CARD9, ASS1, LGALS1, TGFBR2, CENPF, ABCA2, ACACB, PPARGC1A, CCNB1, HDAC4, CYBB, NTRK1, ABAT, CAT, OGG1, NFATC2, APEX1, AOC1	605	304	16792	1.82601	1	0.411112	22.6175
GOTERM_BP_DIRECT	GO:0018105~peptidyl-serine phosphorylation	11	1.42487	0.0147948	CDK1, CDK5R1, PLK1, TGFBR1, TGFBR2, HIPK2, MAP4K1, CHEK2, GAS6, PRKCB, SYK	605	125	16792	2.44247	1	0.418986	23.3858
GOTERM_BP_DIRECT	GO:0048678~response to axon injury	5	0.647668	0.0150687	CDK1, AIF1, LGALS1, NTRK1, NAIP	605	27	16792	5.13988	1	0.420749	23.7656
GOTERM_BP_DIRECT	GO:0000278~mitotic cell cycle	6	0.777202	0.0152387	CENPF, KIF18B, CENPE, CNTRL, PAK1, MYB	605	41	16792	4.06176	1	0.420295	24.0004
GOTERM_BP_DIRECT	GO:0050852~T cell receptor signaling pathway	12	1.5544	0.0180447	HLA-DQB1, HLA-DRB1, HLA-DRB5, PTPN22, CD4, HLA-DPA1, TXK, INPP5D, PAK1, HLA-DPB1, PAG1, HLA-DRA	605	148	16792	2.25044	1	0.4719	27.7789
GOTERM_BP_DIRECT	GO:0044130~negative regulation of growth of symbiont in host	4	0.518135	0.0182798	CAMP, IRF8, ELANE, CTSG	605	16	16792	6.93884	1	0.472117	28.0874
GOTERM_BP_DIRECT	GO:0071407~cellular response to organic cyclic compound	7	0.906736	0.0189621	CCNB1, CEBPA, TMEM173, BMP2, ITGA6, LGALS1, IGFBP5	605	59	16792	3.29301	1	0.480492	28.9754
GOTERM_BP_DIRECT	GO:0043406~positive regulation of MAP kinase activity	7	0.906736	0.0189621	PIK3CG, MEF2C, FLT3, ELANE, NEK10, KIT, S100A12	605	59	16792	3.29301	1	0.480492	28.9754
GOTERM_BP_DIRECT	GO:0002376~immune system process	5	0.647668	0.0192774	CD300A, FCMR, CD300LF, LRMP, HP	605	29	16792	4.78541	1	0.482033	29.3822
GOTERM_BP_DIRECT	GO:0022617~extracellular matrix disassembly	8	1.03627	0.0193428	A2M, GSN, ELANE, HSPG2, FBN2, MMP2, CTSG, SPP1	605	76	16792	2.92162	1	0.479122	29.4663
GOTERM_BP_DIRECT	GO:0045669~positive regulation of osteoblast differentiation	7	0.906736	0.0204502	MEF2C, CEBPA, BMP2, IGF1, JAG1, IL6R, FBN2	605	60	16792	3.23813	1	0.49432	30.8764
GOTERM_BP_DIRECT	GO:0007166~cell surface receptor signaling pathway	18	2.33161	0.0209477	CD101, ADGRE1, C5, CXCR2, SIRPB1, IL17RA, CD9, ASGR2, ADRB2, LILRA1, TSPAN32, CLEC4A, CD4, CALCRL, IL13RA1, ADGRL3, CD14, SPN	605	274	16792	1.82335	1	0.498671	31.5011
GOTERM_BP_DIRECT	GO:0070542~response to fatty acid	4	0.518135	0.0216154	TBXAS1, ASS1, UCP2, CAT	605	17	16792	6.53068	1	0.505671	32.3313
GOTERM_BP_DIRECT	GO:0010466~negative regulation of peptidase activity	4	0.518135	0.0216154	GPC3, PTTG3P, PTTG2, SSPO	605	17	16792	6.53068	1	0.505671	32.3313
GOTERM_BP_DIRECT	GO:0071310~cellular response to organic substance	4	0.518135	0.0216154	CLEC3B, IQGAP3, CUX2, TIMP3	605	17	16792	6.53068	1	0.505671	32.3313
GOTERM_BP_DIRECT	GO:0061337~cardiac conduction	6	0.777202	0.0221127	CACNB4, KCNJ2, CACNA2D3, KCNIP2, KCNQ1, CACNA2D4	605	45	16792	3.70072	1	0.509708	32.9434
GOTERM_BP_DIRECT	GO:0051965~positive regulation of synapse assembly	7	0.906736	0.0236596	FLRT2, FLRT1, NTRK1, EEF2K, CUX2, EPHB3, ADGRL3	605	62	16792	3.13367	1	0.529819	34.814
GOTERM_BP_DIRECT	GO:0016525~negative regulation of angiogenesis	7	0.906736	0.0236596	HHEX, SERPINF1, STAB1, CCR2, RGCC, CX3CR1, PDE3B	605	62	16792	3.13367	1	0.529819	34.814
GOTERM_BP_DIRECT	GO:0045359~positive regulation of interferon-beta biosynthetic process	3	0.388601	0.0240537	TLR4, TLR7, TLR8	605	7	16792	11.8952	1	0.531789	35.2826
GOTERM_BP_DIRECT	GO:0043951~negative regulation of cAMP-mediated signaling	3	0.388601	0.0240537	OPRM1, RGS2, PDE3B	605	7	16792	11.8952	1	0.531789	35.2826
GOTERM_BP_DIRECT	GO:0050861~positive regulation of B cell receptor signaling pathway	3	0.388601	0.0240537	SLC39A10, NFAM1, PRKCB	605	7	16792	11.8952	1	0.531789	35.2826
GOTERM_BP_DIRECT	GO:0051988~regulation of attachment of spindle microtubules to kinetochore	3	0.388601	0.0240537	NEK2, SPAG5, RACGAP1	605	7	16792	11.8952	1	0.531789	35.2826
GOTERM_BP_DIRECT	GO:0002455~humoral immune response mediated by circulating immunoglobulin	3	0.388601	0.0240537	HLA-DQB1, HLA-DRB1, HLA-DRB5	605	7	16792	11.8952	1	0.531789	35.2826
GOTERM_BP_DIRECT	GO:0042060~wound healing	8	1.03627	0.0248967	OPRM1, MAP3K5, TGFBR1, PECAM1, TGFBR2, PAK1, ELK3, NRG1	605	80	16792	2.77554	1	0.540279	36.2745
GOTERM_BP_DIRECT	GO:0050870~positive regulation of T cell activation	4	0.518135	0.0252603	CCDC88B, CCR2, HLA-DPA1, HLA-DPB1	605	18	16792	6.16786	1	0.541621	36.6978
GOTERM_BP_DIRECT	GO:0034142~toll-like receptor 4 signaling pathway	4	0.518135	0.0252603	TLR4, ITGB2, ITGAM, CD14	605	18	16792	6.16786	1	0.541621	36.6978
GOTERM_BP_DIRECT	GO:0031532~actin cytoskeleton reorganization	6	0.777202	0.0261975	EPS8, S100A9, GPR65, PAK1, KIT, ANTXR1	605	47	16792	3.54324	1	0.550979	37.7768
GOTERM_BP_DIRECT	GO:0006469~negative regulation of protein kinase activity	9	1.1658	0.0262293	LRRC4, FLRT2, FLRT1, TESC, RTN4RL1, GMFG, SMYD3, SOCS6, DEPTOR	605	99	16792	2.52322	1	0.547579	37.8131
GOTERM_BP_DIRECT	GO:0043410~positive regulation of MAPK cascade	8	1.03627	0.0264395	AR, BMP2, ADRB2, FLT3, IGF1, IL6R, KIT, INSR	605	81	16792	2.74127	1	0.546685	38.0526
GOTERM_BP_DIRECT	GO:0031663~lipopolysaccharide-mediated signaling pathway	5	0.647668	0.0268328	PTPN22, TLR4, CD6, CD14, PTAFR	605	32	16792	4.33678	1	0.548297	38.4983
GOTERM_BP_DIRECT	GO:0001974~blood vessel remodeling	5	0.647668	0.0268328	MEF2C, ACE, EPAS1, CCR2, JAG1	605	32	16792	4.33678	1	0.548297	38.4983
GOTERM_BP_DIRECT	GO:0010628~positive regulation of gene expression	17	2.20207	0.027892	MEF2C, PID1, CDK1, AR, TESC, BMP2, TGFBR1, IQGAP3, PTPN22, TLR4, KIT, GAS6, AZU1, GSN, RGCC, CUX2, KLF4	605	262	16792	1.80092	1	0.558699	39.6837
GOTERM_BP_DIRECT	GO:0051276~chromosome organization	4	0.518135	0.0292139	CDCA8, PTTG3P, PTTG2, PTTG1	605	19	16792	5.84324	1	0.571999	41.1329
GOTERM_BP_DIRECT	GO:0043393~regulation of protein binding	4	0.518135	0.0292139	HDAC4, PLK1, TGFBR1, CAMK1	605	19	16792	5.84324	1	0.571999	41.1329
GOTERM_BP_DIRECT	GO:0071560~cellular response to transforming growth factor beta stimulus	6	0.777202	0.0307347	MEF2C, CLEC3B, TGFBR1, CX3CR1, APAF1, PPARGC1A	605	49	16792	3.39862	1	0.587071	42.7594
GOTERM_BP_DIRECT	GO:0051983~regulation of chromosome segregation	3	0.388601	0.0313166	KIF2C, MKI67, BUB1	605	8	16792	10.4083	1	0.590362	43.3705
GOTERM_BP_DIRECT	GO:0051315~attachment of mitotic spindle microtubules to kinetochore	3	0.388601	0.0313166	KIF2C, CENPE, NDC80	605	8	16792	10.4083	1	0.590362	43.3705
GOTERM_BP_DIRECT	GO:0051256~mitotic spindle midzone assembly	3	0.388601	0.0313166	KIF4B, KIF4A, RACGAP1	605	8	16792	10.4083	1	0.590362	43.3705
GOTERM_BP_DIRECT	GO:0031666~positive regulation of lipopolysaccharide-mediated signaling pathway	3	0.388601	0.0313166	SASH1, LY86, CD180	605	8	16792	10.4083	1	0.590362	43.3705
GOTERM_BP_DIRECT	GO:0002576~platelet degranulation	9	1.1658	0.0322251	CD9, A2M, CLEC3B, F13A1, PECAM1, IGF1, PROS1, TIMP3, GAS6	605	103	16792	2.42523	1	0.597356	44.3122
GOTERM_BP_DIRECT	GO:0007094~mitotic spindle assembly checkpoint	4	0.518135	0.0334743	PLK1, BUB1, CENPF, BUB1B	605	20	16792	5.55107	1	0.607925	45.583
GOTERM_BP_DIRECT	GO:0001649~osteoblast differentiation	9	1.1658	0.0338588	SHOX2, MEF2C, BMP2, MRC2, CREB3L1, VCAN, CAT, SPP1, IGFBP5	605	104	16792	2.40191	1	0.608609	45.9686
GOTERM_BP_DIRECT	GO:0001764~neuron migration	9	1.1658	0.0355478	MEF2C, NRCAM, CDK5R1, SPOCK1, PCM1, ADGRL3, ASPM, GAS6, DISC1	605	105	16792	2.37903	1	0.623268	47.632
GOTERM_BP_DIRECT	GO:0071277~cellular response to calcium ion	6	0.777202	0.0357362	MEF2C, ALOX5AP, RASGRP2, EEF2K, CPNE2, ASPH	605	51	16792	3.26534	1	0.621729	47.8146
GOTERM_BP_DIRECT	GO:0006284~base-excision repair	5	0.647668	0.0359325	DNA2, NEIL3, POLQ, OGG1, APEX1	605	35	16792	3.96505	1	0.620294	48.0041
GOTERM_BP_DIRECT	GO:0030501~positive regulation of bone mineralization	5	0.647668	0.0359325	MEF2C, BMP2, ADRB2, KL, FBN2	605	35	16792	3.96505	1	0.620294	48.0041
GOTERM_BP_DIRECT	GO:0048565~digestive tract development	5	0.647668	0.0359325	CCNB1, ITGA6, HRH2, TGFBR2, KIT	605	35	16792	3.96505	1	0.620294	48.0041
GOTERM_BP_DIRECT	GO:0006915~apoptotic process	30	3.88601	0.0365897	MEF2C, STEAP3, ADAMTSL4, LY86, S100A9, GPR65, ITGB2, CASP5, PRUNE2, TMEM173, UNC5A, MAP3K1, BUB1, INPP5D, PAK1, CKAP2, CDK1, ARHGEF6, TGFBR1, LGALS1, TGFBR2, BIRC5, NLRP3, GAS6, PRKCB, BUB1B, NAIP, CTSC, APAF1, CD14	605	567	16792	1.46854	1	0.623631	48.6339
GOTERM_BP_DIRECT	GO:0071333~cellular response to glucose stimulus	6	0.777202	0.0384141	MEF2C, SERPINF1, UCP2, LGALS1, PPARGC1A, GAS6	605	52	16792	3.20254	1	0.638455	50.3449
GOTERM_BP_DIRECT	GO:0043407~negative regulation of MAP kinase activity	5	0.647668	0.0393148	RGS2, CD300A, SORL1, RGS14, DUSP7	605	36	16792	3.85491	1	0.64376	51.1696
GOTERM_BP_DIRECT	GO:1904668~positive regulation of ubiquitin protein ligase activity	3	0.388601	0.0393195	PLK1, CDC20, UBE2C	605	9	16792	9.25179	1	0.640446	51.1738
GOTERM_BP_DIRECT	GO:0097186~amelogenesis	3	0.388601	0.0393195	ITGA6, SLC24A4, CSF3R	605	9	16792	9.25179	1	0.640446	51.1738
GOTERM_BP_DIRECT	GO:0007167~enzyme linked receptor protein signaling pathway	3	0.388601	0.0393195	CD4, GAS6, SYK	605	9	16792	9.25179	1	0.640446	51.1738
GOTERM_BP_DIRECT	GO:0071404~cellular response to low-density lipoprotein particle stimulus	3	0.388601	0.0393195	CD9, ITGB2, SYK	605	9	16792	9.25179	1	0.640446	51.1738
GOTERM_BP_DIRECT	GO:0030071~regulation of mitotic metaphase/anaphase transition	3	0.388601	0.0393195	PLK1, CENPE, UBE2C	605	9	16792	9.25179	1	0.640446	51.1738
GOTERM_BP_DIRECT	GO:1904262~negative regulation of TORC1 signaling	3	0.388601	0.0393195	GATSL3, SESN1, SESN3	605	9	16792	9.25179	1	0.640446	51.1738
GOTERM_BP_DIRECT	GO:0071223~cellular response to lipoteichoic acid	3	0.388601	0.0393195	TLR4, TREM2, CD14	605	9	16792	9.25179	1	0.640446	51.1738
GOTERM_BP_DIRECT	GO:0001934~positive regulation of protein phosphorylation	10	1.29534	0.0398456	BMP2, OPRL1, AIF1, NTRK1, CAMP, CHEK2, PAK1, INSR, GAS6, SPN	605	127	16792	2.18546	1	0.642106	51.6495
GOTERM_BP_DIRECT	GO:0097190~apoptotic signaling pathway	7	0.906736	0.0422209	DAPL1, MAP3K5, TNFRSF11A, TLR4, APAF1, CD14, SPN	605	71	16792	2.73645	1	0.660533	53.7432
GOTERM_BP_DIRECT	GO:0007080~mitotic metaphase plate congression	5	0.647668	0.0428726	CCNB1, KIF2C, CDCA8, PSRC1, CENPE	605	37	16792	3.75073	1	0.663014	54.3025
GOTERM_BP_DIRECT	GO:0042130~negative regulation of T cell proliferation	5	0.647668	0.0428726	HLA-DRB1, CLEC4G, HLA-DRB5, VSIG4, SPN	605	37	16792	3.75073	1	0.663014	54.3025
GOTERM_BP_DIRECT	GO:0034113~heterotypic cell-cell adhesion	4	0.518135	0.0429022	NRCAM, ITGB2, ITGA4, CD1D	605	22	16792	5.04643	1	0.660042	54.3278
GOTERM_BP_DIRECT	GO:0060045~positive regulation of cardiac muscle cell proliferation	4	0.518135	0.0429022	CCNB1, MEF2C, CDK1, NRG1	605	22	16792	5.04643	1	0.660042	54.3278
GOTERM_BP_DIRECT	GO:0050853~B cell receptor signaling pathway	6	0.777202	0.0441288	MEF2C, LAT2, NFAM1, NFATC2, PRKCB, SYK	605	54	16792	3.08393	1	0.667405	55.3626
GOTERM_BP_DIRECT	GO:0071356~cellular response to tumor necrosis factor	9	1.1658	0.0448453	CEBPA, PID1, HDAC4, MAP3K5, CCL23, IL18BP, ASS1, CAMP, PPARGC1A	605	110	16792	2.27089	1	0.670267	55.9568
GOTERM_BP_DIRECT	GO:0018107~peptidyl-threonine phosphorylation	5	0.647668	0.0466055	CDK1, CDK5R1, TGFBR1, TGFBR2, HIPK2	605	38	16792	3.65202	1	0.681526	57.3851
GOTERM_BP_DIRECT	GO:0008347~glial cell migration	3	0.388601	0.0479997	AZU1, CSPG4, VCAN	605	10	16792	8.32661	1	0.689417	58.4852
GOTERM_BP_DIRECT	GO:0033160~positive regulation of protein import into nucleus, translocation	3	0.388601	0.0479997	CDK1, TMEM173, IGF1	605	10	16792	8.32661	1	0.689417	58.4852
GOTERM_BP_DIRECT	GO:0090501~RNA phosphodiester bond hydrolysis	3	0.388601	0.0479997	RNASE3, RNASE6, ERN2	605	10	16792	8.32661	1	0.689417	58.4852
GOTERM_BP_DIRECT	GO:0007019~microtubule depolymerization	3	0.388601	0.0479997	KIF2C, KIF18B, STMN1	605	10	16792	8.32661	1	0.689417	58.4852
GOTERM_BP_DIRECT	GO:0071398~cellular response to fatty acid	4	0.518135	0.0480606	CCNB1, PID1, PDK4, PTAFR	605	23	16792	4.82702	1	0.686823	58.5326
GOTERM_BP_DIRECT	GO:0008284~positive regulation of cell proliferation	25	3.23834	0.0502845	PRC1, PRTN3, CXCR2, KIT, TNFRSF11A, FOLR2, RAC2, PAK1, NRG1, INSR, SSBP3, AR, FLT3, TGFBR1, CAMP, TGFBR2, IGF1, BIRC5, CDC20, IL6R, CLEC11A, PLAC8, HDAC4, HIPK2, PBX1	605	466	16792	1.48902	1	0.700602	60.2303
GOTERM_BP_DIRECT	GO:0007173~epidermal growth factor receptor signaling pathway	6	0.777202	0.0503257	REPS2, EPS8, DGKD, PIGR, FES, PAG1	605	56	16792	2.97379	1	0.697907	60.2611
GOTERM_BP_DIRECT	GO:0030890~positive regulation of B cell proliferation	5	0.647668	0.0505134	MEF2C, SLC39A10, BST1, TLR4, NFATC2	605	39	16792	3.55838	1	0.696312	60.4012
GOTERM_BP_DIRECT	GO:0008277~regulation of G-protein coupled receptor protein signaling pathway	5	0.647668	0.0505134	RGS2, RGS4, RGS18, RGS14, GNG7	605	39	16792	3.55838	1	0.696312	60.4012
GOTERM_BP_DIRECT	GO:0051092~positive regulation of NF-kappaB transcription factor activity	10	1.29534	0.0508564	AR, TNFRSF11A, NTRK1, S100A9, TLR4, ITGB2, CAT, NLRP3, PRKCB, S100A12	605	133	16792	2.08687	1	0.695872	60.6561
GOTERM_BP_DIRECT	GO:0051602~response to electrical stimulus	4	0.518135	0.0535079	AIF1, NTRK1, CD14, DISC1	605	24	16792	4.6259	1	0.711767	62.5748
GOTERM_BP_DIRECT	GO:0008306~associative learning	4	0.518135	0.0535079	PPT1, ASIC1, NRGN, SNAP25	605	24	16792	4.6259	1	0.711767	62.5748
GOTERM_BP_DIRECT	GO:0046426~negative regulation of JAK-STAT cascade	5	0.647668	0.0545952	LRRC4, FLRT2, FLRT1, RTN4RL1, SOCS6	605	40	16792	3.46942	1	0.716297	63.3358
GOTERM_BP_DIRECT	GO:0007219~Notch signaling pathway	9	1.1658	0.0556128	DTX4, CEBPA, HHEX, BMP2, IFT172, TGFBR2, NEURL1B, JAG1, MAML3	605	115	16792	2.17216	1	0.720235	64.0347
GOTERM_BP_DIRECT	GO:0051259~protein oligomerization	6	0.777202	0.0570075	HGSNAT, AR, MLC1, CAMK2G, NLRP3, AHNAK	605	58	16792	2.87125	1	0.72649	64.9722
GOTERM_BP_DIRECT	GO:0050707~regulation of cytokine secretion	3	0.388601	0.0572984	TLR4, TLR5, TLR8	605	11	16792	7.56965	1	0.725567	65.1648
GOTERM_BP_DIRECT	GO:0045820~negative regulation of glycolytic process	3	0.388601	0.0572984	HDAC4, CBFA2T3, PPARGC1A	605	11	16792	7.56965	1	0.725567	65.1648
GOTERM_BP_DIRECT	GO:0002523~leukocyte migration involved in inflammatory response	3	0.388601	0.0572984	ELANE, S100A9, ITGB2	605	11	16792	7.56965	1	0.725567	65.1648
GOTERM_BP_DIRECT	GO:0090051~negative regulation of cell migration involved in sprouting angiogenesis	3	0.388601	0.0572984	KLF4, MMRN2, STARD13	605	11	16792	7.56965	1	0.725567	65.1648
GOTERM_BP_DIRECT	GO:0045454~cell redox homeostasis	7	0.906736	0.0585881	GPX1, CYBB, DIO2, CAMP, SH3BGRL3, APEX1, NME8	605	77	16792	2.52322	1	0.730933	66.0068
GOTERM_BP_DIRECT	GO:0030163~protein catabolic process	5	0.647668	0.05885	BACE1, ELANE, PGA4, PPT1, PGA5	605	41	16792	3.3848	1	0.729829	66.1754
GOTERM_BP_DIRECT	GO:0001501~skeletal system development	10	1.29534	0.0592105	SHOX2, HDAC4, BMP2, CMKLR1, TGFBR1, HEXB, RASSF2, COL12A1, IGF1, VCAN	605	137	16792	2.02594	1	0.729346	66.4062
GOTERM_BP_DIRECT	GO:0010629~negative regulation of gene expression	10	1.29534	0.0592105	CCNB1, MEF2C, ACE, SERPINF1, AIF1, IQGAP3, PTPN22, ACACB, KLF4, SFMBT2	605	137	16792	2.02594	1	0.729346	66.4062
GOTERM_BP_DIRECT	GO:0030206~chondroitin sulfate biosynthetic process	4	0.518135	0.0592373	XYLT1, CSPG4, CHST13, VCAN	605	25	16792	4.44086	1	0.726818	66.4233
GOTERM_BP_DIRECT	GO:0001578~microtubule bundle formation	4	0.518135	0.0592373	PRC1, PLK1, PSRC1, FES	605	25	16792	4.44086	1	0.726818	66.4233
GOTERM_BP_DIRECT	GO:0002548~monocyte chemotaxis	5	0.647668	0.0632762	CCL23, TNFRSF11A, FOLR2, IL6R, S100A12	605	42	16792	3.30421	1	0.748069	68.9084
GOTERM_BP_DIRECT	GO:0031145~anaphase-promoting complex-dependent catabolic process	7	0.906736	0.0647787	CCNB1, CDK1, PLK1, BUB1B, CDC20, PTTG1, UBE2C	605	79	16792	2.45934	1	0.753875	69.7877
GOTERM_BP_DIRECT	GO:0050728~negative regulation of inflammatory response	7	0.906736	0.0647787	TNFAIP8L2, SERPINF1, AOAH, ELANE, CALCRL, NLRP3, KLF4	605	79	16792	2.45934	1	0.753875	69.7877
GOTERM_BP_DIRECT	GO:0032148~activation of protein kinase B activity	4	0.518135	0.0652417	IGF1, NRG1, INSR, GAS6	605	26	16792	4.27006	1	0.753852	70.0539
GOTERM_BP_DIRECT	GO:0035025~positive regulation of Rho protein signal transduction	4	0.518135	0.0652417	P2RY8, F2RL2, F2RL3, GPR65	605	26	16792	4.27006	1	0.753852	70.0539
GOTERM_BP_DIRECT	GO:0030041~actin filament polymerization	4	0.518135	0.0652417	ARHGAP6, AIF1, GSN, PREX1	605	26	16792	4.27006	1	0.753852	70.0539
GOTERM_BP_DIRECT	GO:0006027~glycosaminoglycan catabolic process	4	0.518135	0.0652417	HGSNAT, GPC3, HSPG2, IDUA	605	26	16792	4.27006	1	0.753852	70.0539
GOTERM_BP_DIRECT	GO:0097067~cellular response to thyroid hormone stimulus	3	0.388601	0.0671601	LMO2, KIT, PPARGC1A	605	12	16792	6.93884	1	0.761619	71.1335
GOTERM_BP_DIRECT	GO:0010447~response to acidic pH	3	0.388601	0.0671601	SERPINF1, GPR65, ASIC1	605	12	16792	6.93884	1	0.761619	71.1335
GOTERM_BP_DIRECT	GO:0097028~dendritic cell differentiation	3	0.388601	0.0671601	FLT3, TREM2, GAS6	605	12	16792	6.93884	1	0.761619	71.1335
GOTERM_BP_DIRECT	GO:0055119~relaxation of cardiac muscle	3	0.388601	0.0671601	ATP1B1, RGS2, KCNJ2	605	12	16792	6.93884	1	0.761619	71.1335
GOTERM_BP_DIRECT	GO:0031623~receptor internalization	5	0.647668	0.0678722	CD9, CXCR2, ITGB2, CALCRL, SYK	605	43	16792	3.22737	1	0.762848	71.5248
GOTERM_BP_DIRECT	GO:0009756~carbohydrate mediated signaling	2	0.259067	0.0706473	COLEC12, CLEC7A	605	2	16792	27.7554	1	0.774454	73.0024
GOTERM_BP_DIRECT	GO:0030832~regulation of actin filament length	2	0.259067	0.0706473	NEB, EPS8	605	2	16792	27.7554	1	0.774454	73.0024
GOTERM_BP_DIRECT	GO:0002506~polysaccharide assembly with MHC class II protein complex	2	0.259067	0.0706473	HLA-DRB1, HLA-DRA	605	2	16792	27.7554	1	0.774454	73.0024
GOTERM_BP_DIRECT	GO:1904684~negative regulation of metalloendopeptidase activity	2	0.259067	0.0706473	RECK, TIMP3	605	2	16792	27.7554	1	0.774454	73.0024
GOTERM_BP_DIRECT	GO:0009609~response to symbiotic bacterium	2	0.259067	0.0706473	GPX1, PTAFR	605	2	16792	27.7554	1	0.774454	73.0024
GOTERM_BP_DIRECT	GO:0002540~leukotriene production involved in inflammatory response	2	0.259067	0.0706473	ALOX5AP, ALOX5	605	2	16792	27.7554	1	0.774454	73.0024
GOTERM_BP_DIRECT	GO:0043313~regulation of neutrophil degranulation	2	0.259067	0.0706473	PRAM1, SYK	605	2	16792	27.7554	1	0.774454	73.0024
GOTERM_BP_DIRECT	GO:0002224~toll-like receptor signaling pathway	4	0.518135	0.0715134	TLR4, TLR7, TLR8, CD180	605	27	16792	4.11191	1	0.776273	73.4485
GOTERM_BP_DIRECT	GO:0050832~defense response to fungus	4	0.518135	0.0715134	S100A9, IL17RA, CTSG, S100A12	605	27	16792	4.11191	1	0.776273	73.4485
GOTERM_BP_DIRECT	GO:0035987~endodermal cell differentiation	4	0.518135	0.0715134	COL12A1, ITGB2, ITGA4, MMP2	605	27	16792	4.11191	1	0.776273	73.4485
GOTERM_BP_DIRECT	GO:0036151~phosphatidylcholine acyl-chain remodeling	4	0.518135	0.0715134	PLA2G4A, PLB1, PLBD1, LPCAT2	605	27	16792	4.11191	1	0.776273	73.4485
GOTERM_BP_DIRECT	GO:0006968~cellular defense response	6	0.777202	0.0718221	FCMR, CCR2, CX3CR1, CXCR2, CLEC5A, SPN	605	62	16792	2.686	1	0.77537	73.6059
GOTERM_BP_DIRECT	GO:0007077~mitotic nuclear envelope disassembly	5	0.647668	0.0726358	CCNB1, CDK1, CCNB2, PLK1, PRKCB	605	44	16792	3.15402	1	0.776905	74.0164
GOTERM_BP_DIRECT	GO:0050731~positive regulation of peptidyl-tyrosine phosphorylation	7	0.906736	0.074756	CSPG4, IGF1, CD4, IL6R, TREM2, NRG1, SYK	605	82	16792	2.36936	1	0.784502	75.0578
GOTERM_BP_DIRECT	GO:0007267~cell-cell signaling	15	1.94301	0.0755435	AR, BMP2, TRHDE, S100A9, CD70, ITGB2, C1QA, ADRB2, CCL23, TNFRSF11A, STAB1, FAT1, CD33, TSPAN32, LTB	605	254	16792	1.6391	1	0.785785	75.4345
GOTERM_BP_DIRECT	GO:0045995~regulation of embryonic development	3	0.388601	0.0775323	LAMA2, CDK1, INSR	605	13	16792	6.40509	1	0.792376	76.3621
GOTERM_BP_DIRECT	GO:0060047~heart contraction	3	0.388601	0.0775323	TRDN, GPX1, ACE	605	13	16792	6.40509	1	0.792376	76.3621
GOTERM_BP_DIRECT	GO:0016045~detection of bacterium	3	0.388601	0.0775323	HLA-DRB1, HLA-DRB5, CD1D	605	13	16792	6.40509	1	0.792376	76.3621
GOTERM_BP_DIRECT	GO:0045780~positive regulation of bone resorption	3	0.388601	0.0775323	CA2, SPP1, SYK	605	13	16792	6.40509	1	0.792376	76.3621
GOTERM_BP_DIRECT	GO:0060389~pathway-restricted SMAD protein phosphorylation	3	0.388601	0.0775323	BMP2, TGFBR1, TGFBR2	605	13	16792	6.40509	1	0.792376	76.3621
GOTERM_BP_DIRECT	GO:0043568~positive regulation of insulin-like growth factor receptor signaling pathway	3	0.388601	0.0775323	AR, IGF1, IGFBP5	605	13	16792	6.40509	1	0.792376	76.3621
GOTERM_BP_DIRECT	GO:0006957~complement activation, alternative pathway	3	0.388601	0.0775323	CFP, C5, VSIG4	605	13	16792	6.40509	1	0.792376	76.3621
GOTERM_BP_DIRECT	GO:0009314~response to radiation	4	0.518135	0.0780439	OPRM1, TNFRSF11A, NTRK1, OGG1	605	28	16792	3.96505	1	0.792353	76.5953
GOTERM_BP_DIRECT	GO:0010033~response to organic substance	4	0.518135	0.0780439	CRIP1, DGKD, CTSC, TIMP3	605	28	16792	3.96505	1	0.792353	76.5953
GOTERM_BP_DIRECT	GO:0032689~negative regulation of interferon-gamma production	4	0.518135	0.0780439	HLA-DRB1, HLA-DRB5, TLR4, GAS6	605	28	16792	3.96505	1	0.792353	76.5953
GOTERM_BP_DIRECT	GO:0050690~regulation of defense response to virus by virus	4	0.518135	0.0780439	AP1S3, DOCK2, AP1S2, CD4	605	28	16792	3.96505	1	0.792353	76.5953
GOTERM_BP_DIRECT	GO:0051482~positive regulation of cytosolic calcium ion concentration involved in phospholipase C-activating G-protein coupled signaling pathway	4	0.518135	0.0780439	P2RY8, F2RL2, F2RL3, GPR65	605	28	16792	3.96505	1	0.792353	76.5953
GOTERM_BP_DIRECT	GO:0016339~calcium-dependent cell-cell adhesion via plasma membrane cell adhesion molecules	4	0.518135	0.0780439	PCDH12, PCDHB14, PCDHGC3, CDH23	605	28	16792	3.96505	1	0.792353	76.5953
GOTERM_BP_DIRECT	GO:0051897~positive regulation of protein kinase B signaling	7	0.906736	0.0818662	PIK3CG, GPX1, TGFBR1, NRG1, INSR, GAS6, IGFBP5	605	84	16792	2.31295	1	0.806207	78.2701
GOTERM_BP_DIRECT	GO:0060326~cell chemotaxis	6	0.777202	0.084186	AZU1, HMGB2, C5, FPR1, FPR3, KIT	605	65	16792	2.56203	1	0.813267	79.2307
GOTERM_BP_DIRECT	GO:0014068~positive regulation of phosphatidylinositol 3-kinase signaling	6	0.777202	0.084186	FLT3, IGF1, CAT, KIT, NRG1, HCST	605	65	16792	2.56203	1	0.813267	79.2307
GOTERM_BP_DIRECT	GO:0002223~stimulatory C-type lectin receptor signaling pathway	8	1.03627	0.0843236	CARD9, CD209, KLRK1, KLRC4-KLRK1, CLEC4A, PAK1, CLEC7A, SYK	605	105	16792	2.1147	1	0.811675	79.2864
GOTERM_BP_DIRECT	GO:0051091~positive regulation of sequence-specific DNA binding transcription factor activity	8	1.03627	0.0843236	HDAC4, TNFRSF11A, RGCC, HIPK2, FZD2, KIT, NFAM1, PPARGC1A	605	105	16792	2.1147	1	0.811675	79.2864
GOTERM_BP_DIRECT	GO:0043542~endothelial cell migration	4	0.518135	0.0848246	TGFBR1, PECAM1, ITGB2, STARD13	605	29	16792	3.82833	1	0.811505	79.488
GOTERM_BP_DIRECT	GO:0030203~glycosaminoglycan metabolic process	4	0.518135	0.0848246	GPC3, CSPG4, HSPG2, VCAN	605	29	16792	3.82833	1	0.811505	79.488
GOTERM_BP_DIRECT	GO:0048662~negative regulation of smooth muscle cell proliferation	4	0.518135	0.0848246	AIF1, PPARGC1A, KLF4, IGFBP5	605	29	16792	3.82833	1	0.811505	79.488
GOTERM_BP_DIRECT	GO:0045860~positive regulation of protein kinase activity	5	0.647668	0.0879089	AZU1, RASSF2, CENPE, CD4, GAS6	605	47	16792	2.9527	1	0.821057	80.689
GOTERM_BP_DIRECT	GO:0032956~regulation of actin cytoskeleton organization	5	0.647668	0.0879089	CDK5R1, FSCN1, ARHGAP18, SH3BGRL3, SIGLEC15	605	47	16792	2.9527	1	0.821057	80.689
GOTERM_BP_DIRECT	GO:0031100~organ regeneration	5	0.647668	0.0879089	CDK1, MKI67, FLT3, TGFBR2, GAS6	605	47	16792	2.9527	1	0.821057	80.689
GOTERM_BP_DIRECT	GO:0035589~G-protein coupled purinergic nucleotide receptor signaling pathway	3	0.388601	0.0883657	P2RY8, GPR34, PTAFR	605	14	16792	5.94758	1	0.820683	80.8611
GOTERM_BP_DIRECT	GO:0014912~negative regulation of smooth muscle cell migration	3	0.388601	0.0883657	APEX1, PPARGC1A, IGFBP5	605	14	16792	5.94758	1	0.820683	80.8611
GOTERM_BP_DIRECT	GO:0030183~B cell differentiation	6	0.777202	0.0885412	HHEX, HDAC4, FLT3, NTRK1, ITGA4, NFAM1	605	66	16792	2.52322	1	0.819287	80.9268
GOTERM_BP_DIRECT	GO:0001822~kidney development	7	0.906736	0.0893398	ACE, ASS1, SERPINF1, TGFBR1, CENPF, CA2, PKD1L3	605	86	16792	2.25916	1	0.820168	81.2233
GOTERM_BP_DIRECT	GO:0046326~positive regulation of glucose import	4	0.518135	0.0918466	GPC3, IGF1, CLTCL1, INSR	605	30	16792	3.70072	1	0.827058	82.1259
GOTERM_BP_DIRECT	GO:0030217~T cell differentiation	4	0.518135	0.0918466	PREX1, PTPN22, CD4, KIT	605	30	16792	3.70072	1	0.827058	82.1259
GOTERM_BP_DIRECT	GO:0051017~actin filament bundle assembly	4	0.518135	0.0918466	EPS8, AIF1, FSCN1, NEDD9	605	30	16792	3.70072	1	0.827058	82.1259
GOTERM_BP_DIRECT	GO:0016477~cell migration	11	1.42487	0.0924066	CDK1, USP9Y, FAT1, FSCN1, CSPG4, DGKZ, TNN, NFATC2, EPHB3, MYO18A, GAS6	605	172	16792	1.77505	1	0.827031	82.3219
GOTERM_BP_DIRECT	GO:0000910~cytokinesis	5	0.647668	0.093318	PRC1, PLK1, BIRC5, CIT, SEPT6	605	48	16792	2.89118	1	0.828206	82.6365
GOTERM_BP_DIRECT	GO:0007268~chemical synaptic transmission	14	1.81347	0.0935019	OPRM1, GRIK2, GABRB2, OPRL1, PCDHB14, PPT1, GABBR2, CACNB4, KCNIP2, PDE7B, NPTX1, KCNQ3, PMP22, SNAP25	605	240	16792	1.61906	1	0.826896	82.6993
GOTERM_BP_DIRECT	GO:0007399~nervous system development	16	2.07254	0.0954995	MEF2C, DPF3, CAMK2G, ENC1, SPOCK1, PPT1, JAG1, ARHGAP26, SHOX2, HDAC4, NAIP, ATOH8, APAF1, NRGN, NRG1, GFRA2	605	287	16792	1.54734	1	0.831687	83.3681
GOTERM_BP_DIRECT	GO:0005975~carbohydrate metabolic process	11	1.42487	0.0978595	GGTA1P, SIAE, MGAT4A, SLC2A5, PYGL, KL, HEXB, MGAM, GALC, INSR, IDUA	605	174	16792	1.75465	1	0.837457	84.1269
GOTERM_BP_DIRECT	GO:0043507~positive regulation of JUN kinase activity	4	0.518135	0.0991003	SASH1, MAP3K5, TNFRSF11A, PAK1	605	31	16792	3.58134	1	0.83952	84.5125
GOTERM_BP_DIRECT	GO:0008016~regulation of heart contraction	4	0.518135	0.0991003	HSPB7, CELF2, KCNIP2, KCNQ1	605	31	16792	3.58134	1	0.83952	84.5125
GOTERM_BP_DIRECT	GO:2000310~regulation of N-methyl-D-aspartate selective glutamate receptor activity	3	0.388601	0.0996138	OPRM1, MEF2C, PPARGC1A	605	15	16792	5.55107	1	0.83929	84.6696
GOTERM_BP_DIRECT	GO:0045445~myoblast differentiation	3	0.388601	0.0996138	LGALS1, IGF1, JAG1	605	15	16792	5.55107	1	0.83929	84.6696
GOTERM_BP_DIRECT	GO:0006691~leukotriene metabolic process	3	0.388601	0.0996138	ALOX5AP, ALOX5, LTC4S	605	15	16792	5.55107	1	0.83929	84.6696
GOTERM_BP_DIRECT	GO:0002437~inflammatory response to antigenic stimulus	3	0.388601	0.0996138	HMGB2, HLA-DRB1, HLA-DRB5	605	15	16792	5.55107	1	0.83929	84.6696
GOTERM_BP_DIRECT	GO:0031116~positive regulation of microtubule polymerization	3	0.388601	0.0996138	RGS2, PSRC1, FES	605	15	16792	5.55107	1	0.83929	84.6696

## Sheet: Up GO in HCMV Vs con_DAVID
Category	Term	Count	%	PValue	Genes	List Total	Pop Hits	Pop Total	Fold Enrichment	Bonferroni	Benjamini	FDR
GOTERM_BP_DIRECT	GO:0060337~type I interferon signaling pathway	28	2.58541	3.49e-18	IFITM1, IFITM2, IFITM3, OAS3, RSAD2, OAS1, OAS2, IFI35, ISG20, ISG15, XAF1, MX1, MX2, EGR1, HLA-H, BST2, STAT1, HLA-E, HLA-F, STAT2, IFIT3, IFIT2, OASL, IFIT1, IFI27, IRF7, IRF1, IFI6	897	64	16792	8.19008	1.3e-14	1.3e-14	6.44e-15
GOTERM_BP_DIRECT	GO:0009615~response to virus	35	3.23176	1.49e-17	IFIH1, TNF, IFITM1, IFITM2, IFITM3, CLU, OAS3, CCL8, RSAD2, OAS1, OAS2, CCL5, CCL4, SRC, ISG20, CCL22, MYD88, BCL3, MX1, FOSL1, MX2, DHX58, BATF3, BST2, CCL4L1, CCL19, IFI44, TRIM22, DDX58, IFIT3, IFIT2, OASL, IFIT1, IRF7, EIF2AK2	897	110	16792	5.95642	5.54e-14	2.77e-14	2.74e-14
GOTERM_BP_DIRECT	GO:0045071~negative regulation of viral genome replication	21	1.93906	1.46e-15	TNF, IFITM1, BST2, IFITM2, IFITM3, OAS3, RSAD2, OAS1, PARP10, CCL5, PROX1, ISG20, PLSCR1, APOBEC3A, OASL, IFIT1, ISG15, C19ORF66, EIF2AK2, MX1, TNIP1	897	40	16792	9.82809	5.38e-12	1.79e-12	2.66e-12
GOTERM_BP_DIRECT	GO:0051607~defense response to virus	40	3.69344	1.85e-15	IFITM1, IFITM2, IFITM3, PML, OAS3, RSAD2, IFI44L, OAS1, OAS2, APOBEC3H, APOBEC3D, ISG20, CXCL10, APOBEC3A, TRIM5, IL23A, ISG15, C19ORF66, ZC3H12A, MX1, MX2, DHX58, POLR3G, BST2, HERC5, CD40, STAT1, TRIM22, POLR3D, STAT2, IFIT3, PLSCR1, IFIT2, OASL, IFIT1, IFIT5, IRF1, EIF2AK2, GBP3, GBP1	897	165	16792	4.53823	7.03e-12	1.76e-12	3.49e-12
GOTERM_BP_DIRECT	GO:0006954~inflammatory response	63	5.81717	2.04e-15	IL15, NFKB2, CXCL11, CXCL10, MYD88, CCL3L1, CCL3L3, IL1B, MGLL, TNIP1, IRAK2, DAB2IP, C5AR2, PTGER2, C5AR1, GBP5, LYN, RELB, CHST2, CCL4L1, CCL4L2, CD40, GAL, NLRP2, TNFRSF10A, SIGLEC1, TNFRSF9, TNFAIP6, CCR7, SDC1, TNFRSF10D, NGFR, TNFAIP3, CCL1, CXCL1, CCL3, CCL2, TNF, CXCL3, CSF1, CXCL2, CCL8, CXCL8, CXCL6, CCL5, CCL4, CCL7, TNFRSF1B, CCL22, IL23A, CCL20, ZC3H12A, CEBPB, SPHK1, CCL19, SMAD1, E…	897	379	16792	3.1118	7.45e-12	1.49e-12	3.69e-12
GOTERM_BP_DIRECT	GO:0070098~chemokine-mediated signaling pathway	24	2.21607	9.25e-13	CCL1, CXCL1, CCL3, CCL2, CXCL3, CXCL2, CXCL8, CCL4L1, CCL19, CCL8, CCL4L2, CXCL6, CXCL11, CCL5, CCL4, CCL7, CXCL10, GPR35, CCL22, CCL20, CXCR5, CCL3L1, CXCL13, CCL3L3	897	71	16792	6.32795	3.45e-09	5.74e-10	1.71e-09
GOTERM_BP_DIRECT	GO:0071347~cellular response to interleukin-1	23	2.12373	7.93e-12	CCL1, ICAM1, DAB2IP, CCL3, CCL2, CEBPB, CXCL8, CCL4L1, CCL19, CCL8, CCL4L2, RORA, ANKRD1, CCL5, CCL4, CCL7, CCL22, CCL20, CCL3L1, CCL3L3, NKX3-1, ZC3H12A, KLF2	897	71	16792	6.06428	2.96e-08	4.22e-09	1.46e-08
GOTERM_BP_DIRECT	GO:0006955~immune response	60	5.54017	8.89e-12	IL15, CXCL11, CXCL10, CXCR5, HAMP, IL1B, SEMA3C, GTPBP1, HLA-H, C5AR1, CCL4L1, CCL4L2, CD40, HLA-E, HLA-F, TNFRSF10A, TNFRSF9, CCR7, TNFSF13B, TNFRSF10D, NGFR, PTGDR2, CXCL1, IL1R2, CCL3, IL1R1, CCL2, TNF, IFITM2, IFITM3, CXCL3, CXCL2, OAS3, CCL8, CXCL8, OAS1, C1R, OAS2, CXCL6, CCL5, IL7R, CCL4, FTH1, CHIT1, TNFRSF1B, CCL22, CCL20, SECTM1, CEBPB, IL1RN, CCL19, TNFSF9, TRIM22, AIM2, LAT, TNFSF10, …	897	421	16792	2.66796	3.31e-08	4.14e-09	1.64e-08
GOTERM_BP_DIRECT	GO:0030593~neutrophil chemotaxis	19	1.75439	6.27e-09	CCL1, CCL3, CCL2, C5AR1, CXCL3, ITGA1, CXCL8, CCL4L1, CCL8, CCL4L2, CCL5, CCL4, CCL7, CCL22, CCL20, CCL3L1, PDE4B, CCL3L3, IL1B	897	66	16792	5.38914	2.33e-05	2.59e-06	1.16e-05
GOTERM_BP_DIRECT	GO:0060333~interferon-gamma-mediated signaling pathway	19	1.75439	2.21e-08	ICAM1, HLA-H, OAS3, PML, IFI30, OAS1, OAS2, HLA-E, STAT1, TRIM22, TRIM62, HLA-F, NCAM1, TRIM5, OASL, IRF7, MT2A, IRF1, GBP1	897	71	16792	5.00963	8.23e-05	8.23e-06	4.07e-05
GOTERM_BP_DIRECT	GO:0071356~cellular response to tumor necrosis factor	23	2.12373	6.67e-08	CCL1, ICAM1, CCL3, DAB2IP, CCL2, CXCL8, CCL4L1, CCL19, CCL8, CCL4L2, RORA, ANKRD1, CCL5, CCL4, CCL7, CCL22, CCL20, CCL3L1, HAMP, CCL3L3, NKX3-1, ZC3H12A, KLF2	897	110	16792	3.91422	0.000248	2.26e-05	0.000123
GOTERM_BP_DIRECT	GO:0002548~monocyte chemotaxis	14	1.29271	1.57e-07	CCL1, CCL3, CCL2, CCL8, CCL4L1, CCL19, CCL4L2, CCL5, CCL4, CCL7, CCL22, CCL20, CCL3L1, CCL3L3	897	42	16792	6.24006	0.000584	4.87e-05	0.000289
GOTERM_BP_DIRECT	GO:0007267~cell-cell signaling	36	3.3241	2.43e-07	NAMPT, CCL3, MPZL1, CCL8, NMB, CXCL6, IL15, CCL5, CXCL11, CCL4, CCL7, GJA3, CXCL10, NOV, PCDH1, CCL22, CCL20, LHX1, TMED1, IL1B, ADRA2C, BST2, EFNB2, CCL4L1, TNFSF9, GJB2, TNFAIP6, INHBA, SSTR2, TNFSF10, CD80, ADM, CXCL13, FJX1, TFAP2C, AREG	897	254	16792	2.65325	0.000904	6.96e-05	0.000448
GOTERM_BP_DIRECT	GO:0071222~cellular response to lipopolysaccharide	22	2.03139	4.84e-07	ICAM1, DAB2IP, TNF, CCL2, CEBPB, STAP1, CEBPE, NFKBIB, CXCL8, ANKRD1, CD40, SRC, CMPK2, CXCL10, TNFRSF1B, CCL20, CD80, HAMP, PDE4B, ZC3H12A, TNFAIP3, NR1H3	897	113	16792	3.64464	0.00180242	0.000129	0.000893
GOTERM_BP_DIRECT	GO:0048247~lymphocyte chemotaxis	11	1.0157	9.69e-07	CCL1, CCL22, CCL3, CCL2, CCL20, CCL3L1, CCL3L3, CCL8, CCL19, CCL4L1, CCL4L2	897	28	16792	7.35436	0.00360258	0.000241	0.00178624
GOTERM_BP_DIRECT	GO:0050729~positive regulation of inflammatory response	17	1.56971	1.13e-06	CCL1, CCL3, CCL2, ZP3, ITGA2, CCL4L1, CCL8, CCL4L2, IL15, CCL5, CCL4, CCL7, IL23A, CCL3L1, CCL3L3, TGM2, TNIP1	897	73	16792	4.35949	0.0042073	0.000263	0.0020867
GOTERM_BP_DIRECT	GO:0060326~cell chemotaxis	16	1.47738	1.22e-06	CXCL1, CCL3, CCL2, C5AR1, BCAR1, CXCL2, CCL4L1, CCL19, CCL8, CCL4L2, CXCL6, CCL5, EPHA2, CXCL10, NOV, CCL20	897	65	16792	4.60804	0.00451872	0.000266	0.00224151
GOTERM_BP_DIRECT	GO:0071346~cellular response to interferon-gamma	15	1.38504	1.23e-06	CCL1, CCL3, CCL2, GBP5, CCL4L1, CCL19, CCL8, CCL4L2, CCL5, CCL4, CCL7, CCL22, CCL20, CCL3L1, CCL3L3	897	57	16792	4.92636	0.00456856	0.000254	0.00226629
GOTERM_BP_DIRECT	GO:0035456~response to interferon-beta	7	0.646353	1.66e-06	PLSCR1, BST2, IFITM1, IFITM2, IFITM3, XAF1, STAT1	897	9	16792	14.5601	0.00616561	0.000325	0.00306097
GOTERM_BP_DIRECT	GO:0006935~chemotaxis	22	2.03139	1.79e-06	CCL1, CXCL1, C5AR2, CCL3, CCL2, C5AR1, CXCL2, CXCL8, CCL8, L1CAM, CXCL6, CXCL11, CCL5, CCL7, CXCL10, PLAUR, CCL22, CCR7, CCL20, CXCR5, PTGDR2, FOSL1	897	122	16792	3.37577	0.00665475	0.000334	0.00330461
GOTERM_BP_DIRECT	GO:0032496~response to lipopolysaccharide	26	2.40074	1.99e-06	CXCL1, CXCL3, CXCL2, ACP5, GNG12, NFKB2, CXCL6, CXCL11, GCH1, CXCL10, CYP27B1, PTGES, PTGER2, C5AR1, CD40, IDO1, SOD2, TNFRSF10A, TNFRSF9, TJP1, CCR7, ADM, CXCL13, TNFRSF10D, JUN, NGFR	897	164	16792	2.96783	0.00739501	0.000353	0.00367357
GOTERM_BP_DIRECT	GO:0008285~negative regulation of cell proliferation	45	4.15512	3.31e-06	CXCL1, DLC1, RARRES3, IFITM1, PML, CXCL8, FTH1, P3H2, CYP27B1, SERPINE2, CCL3L1, PTGES, CDKN2D, CCL3L3, NKX3-1, IL1B, ADGRB1, FOSL1, ETV3, PINX1, BMP4, CDC6, DAB2IP, CGRRF1, LYN, ITGA1, PTPRU, SMAD1, PROX1, SOD2, IFIT3, ATF5, DDR1, TNFRSF9, INHBA, SSTR2, MSX1, ADM, NME1, JUN, BTG3, IRF1, DNAJB2, EIF2AK2, LDOC1	897	396	16792	2.12729	0.0122452	0.00056	0.00609777
GOTERM_BP_DIRECT	GO:0035455~response to interferon-alpha	7	0.646353	3.96e-06	LAMP3, BST2, IFITM1, IFITM2, IFITM3, EIF2AK2, MX2	897	10	16792	13.1041	0.0146527	0.000642	0.00730549
GOTERM_BP_DIRECT	GO:0051092~positive regulation of NF-kappaB transcription factor activity	22	2.03139	7.38e-06	IRAK2, TRAF1, ICAM1, TRAF2, TNF, NFKBIB, SPHK1, CLU, PRKCH, NFKBIA, HSPA1B, NFKB2, CD40, TRIM22, TRIM62, AIM2, TRIM5, MYD88, IL1B, EIF2AK2, TRAF5, RHEBL1	897	133	16792	3.09657	0.0271332	0.00114552	0.0136138
GOTERM_BP_DIRECT	GO:0070374~positive regulation of ERK1 and ERK2 cascade	25	2.3084	2e-05	CCL1, CCL3, TNF, CCL2, CCL8, CCL5, CCL4, CCL7, SRC, CCL22, CCL20, CCL3L1, NDRG4, RASGRP1, CCL3L3, BMP4, ICAM1, C5AR2, C5AR1, CCL19, CCL4L1, CCL4L2, CCR7, JUN, VEGFA	897	175	16792	2.67431	0.0718631	0.0029786	0.0369034
GOTERM_BP_DIRECT	GO:0034341~response to interferon-gamma	9	0.831025	2.18e-05	KYNU, CYP27B1, BST2, IFITM1, IFITM2, C19ORF66, IFITM3, SEC61A1, GCH1	897	24	16792	7.02007	0.0779567	0.00311679	0.0401623
GOTERM_BP_DIRECT	GO:0043065~positive regulation of apoptotic process	35	3.23176	2.81e-05	PNMA2, TNF, TNFRSF12A, CLU, OSGIN1, ANKRD1, PAWR, STK17A, SRC, USP27X, TIAM2, SQSTM1, HOXA5, HMOX1, TGM2, POU4F1, FOSL1, FZD9, BMP4, FOXL2, DAB2IP, AIFM2, EEF1A2, BCL2A1, GAL, NTRK3, IFIT2, ATF4, TNFSF10, ADM, DUSP1, NUPR1, NGFR, BIN1, DCUN1D3	897	300	16792	2.18402	0.0993803	0.00386924	0.0517924
GOTERM_BP_DIRECT	GO:0031663~lipopolysaccharide-mediated signaling pathway	10	0.923361	3.1e-05	IRAK2, CCL3, TNF, CCL2, MYD88, LYN, NFKBIA, IL1B, CCL5, PRKCE	897	32	16792	5.85006	0.109243	0.00412302	0.0572391
GOTERM_BP_DIRECT	GO:0042127~regulation of cell proliferation	25	2.3084	5.02e-05	SAT1, PTGER2, SGK1, TNF, CXCL3, CXCL2, SIX3, NFKBIA, CXCL6, CD40, CXCL11, SRC, CXCL10, TNFRSF10A, PTK2, TNFRSF1B, TNFRSF10D, CXCL13, JUN, DHCR7, TNK2, NGFR, TFAP2C, YES1, ABL2	897	185	16792	2.52975	0.170689	0.00643302	0.092589
GOTERM_BP_DIRECT	GO:0042542~response to hydrogen peroxide	12	1.10803	6.26e-05	SDC1, DUSP1, JUN, HMOX1, TRPA1, NR4A3, AREG, STAT1, FOSL1, SRC, ADA, SOD2	897	51	16792	4.40475	0.20811	0.0077476	0.115418
GOTERM_BP_DIRECT	GO:0048661~positive regulation of smooth muscle cell proliferation	13	1.20037	6.45e-05	BMP4, RBPMS2, NAMPT, TNF, ITGA2, NR4A3, STAT1, CCL5, NOTCH3, MYD88, HMOX1, JUN, TGM2	897	60	16792	4.05604	0.213756	0.00772765	0.118955
GOTERM_BP_DIRECT	GO:0007165~signal transduction	93	8.58726	7.6e-05	DLC1, MOK, NAMPT, MPZL1, PPP2R5B, GNA11, RRAD, IL15, CXCL11, SDC4, CD2AP, CXCL10, CD48, SHB, MYD88, ARHGAP5, PTGES, PAK4, PDE4B, GUCY1A2, IL1B, RANBP1, ZPR1, MX1, ADGRB1, GTPBP1, C5AR1, LYN, PLXNB1, PKIG, CCL4L1, RPS6KC1, PRKCH, OPTN, PRKCE, PLAUR, TNFRSF10A, CD83, TNFAIP6, CD38, TNFSF13B, ADM, IGSF1, TNFRSF10D, LRP12, LILRB4, TXNRD1, PDE9A, EXT1, GRASP, KIR2DL4, CCL1, TRAF1, CXCL1, TRAF2, CCL2, …	897	1161	16792	1.49955	0.246525	0.0088066	0.139998
GOTERM_BP_DIRECT	GO:0090023~positive regulation of neutrophil chemotaxis	8	0.738689	0.000101	CXCL1, CCR7, IL23A, C5AR1, CXCL3, CXCL2, CXCL8, CCL19	897	22	16792	6.80734	0.314129	0.0113612	0.186449
GOTERM_BP_DIRECT	GO:0060444~branching involved in mammary gland duct morphogenesis	6	0.554017	0.000247	DDR1, TBX3, CSF1, PML, SRC, EPHA2	897	12	16792	9.36009	0.602057	0.0267374	0.455017
GOTERM_BP_DIRECT	GO:0036499~PERK-mediated unfolded protein response	6	0.554017	0.000247	ATF4, ATF3, CCL2, CXCL8, ASNS, DDIT3	897	12	16792	9.36009	0.602057	0.0267374	0.455017
GOTERM_BP_DIRECT	GO:2000503~positive regulation of natural killer cell chemotaxis	5	0.461681	0.000248	CCL3, CCL4L1, CCL5, CCL4, CCL7	897	7	16792	13.3716	0.602455	0.0260114	0.45551
GOTERM_BP_DIRECT	GO:0045944~positive regulation of transcription from RNA polymerase II promoter	79	7.29455	0.000248	NAMPT, FOSL2, PPP2R5B, HELZ2, LMO4, NR6A1, PAX5, ANKRD1, RORA, NFKB2, CXCL10, PAX8, IL1B, POU4F1, YAP1, TNIP1, FOSL1, EGR1, DAB2IP, RELB, SIX3, SIX2, CD40, GAL, PROX1, DDIT3, HES1, INHBA, MSX1, JUN, SIX1, VEGFA, VGLL2, TFAP2C, GLIS3, TNF, GLIS2, CREM, ONECUT2, PML, BEX1, NFKBIA, MED12L, MEIS3, IL23A, HOXA5, SQSTM1, HOXA7, BCL3, ZC3H12A, NKX3-1, BCL9L, YES1, NR1H3, BMP4, KLF5, MAFF, FOXL2, IKZF3, …	897	981	16792	1.50754	0.602803	0.0253217	0.455941
GOTERM_BP_DIRECT	GO:0071407~cellular response to organic cyclic compound	12	1.10803	0.000249	KLF5, CCL3, TNF, CCL2, CEBPB, PAK4, TIPARP, NFKBIA, IL1B, ANKRD1, CCL5, STAT1	897	59	16792	3.80749	0.604809	0.0247793	0.458435
GOTERM_BP_DIRECT	GO:0070059~intrinsic apoptotic signaling pathway in response to endoplasmic reticulum stress	9	0.831025	0.000268	TRAF2, ATF4, DAB2IP, CEBPB, CHAC1, PML, BRSK2, PPP1R15A, DDIT3	897	33	16792	5.1055	0.631658	0.0259403	0.493092
GOTERM_BP_DIRECT	GO:0043491~protein kinase B signaling	9	0.831025	0.000268	CCL3, TNF, PLK3, CCL2, IL1B, NKX3-1, CD40, CCL5, EPHA2	897	33	16792	5.1055	0.631658	0.0259403	0.493092
GOTERM_BP_DIRECT	GO:0034097~response to cytokine	11	1.0157	0.000364	IFI27, PTGES, JUN, CD274, RELB, PML, ACP5, NFKB2, SKIL, STAT1, FOSL1	897	52	16792	3.96004	0.742447	0.0341848	0.669143
GOTERM_BP_DIRECT	GO:0001525~angiogenesis	26	2.40074	0.000368	SAT1, CAV1, CCL2, TNFRSF12A, CXCL8, RORA, EPHB4, EPHB2, NOV, SHB, ANGPTL6, PTK2, FAP, HMOX1, HOXA7, TGFA, ZC3H12A, KLF5, DAB2IP, MMP19, MFGE8, SRPX2, ID1, JUN, VEGFA, ADM2	897	223	16792	2.18262	0.746313	0.03371	0.676578
GOTERM_BP_DIRECT	GO:0007155~cell adhesion	42	3.87812	0.000877	CTNNAL1, CCL2, SCN1B, BCAR1, FERMT1, KITLG, NINJ1, L1CAM, ITGB3, CCL4, EPHB4, APLP1, LGALS3BP, ARHGAP5, COL7A1, ITGB8, FAP, LAMB1, LOXL2, ADGRB1, ICAM1, PTPRF, MPDZ, SELL, BYSL, EFNB2, PTPRS, ITGA2, CCL4L1, MFGE8, PTPRU, SLAMF7, PRKCE, SSPN, NCAM1, HES1, DDR1, TNFAIP6, RND3, DSG2, ABL2, MYH10	897	459	16792	1.71296	0.962002	0.0766634	1.60551
GOTERM_BP_DIRECT	GO:0042981~regulation of apoptotic process	24	2.21607	0.00104161	EGR1, TRAF2, SGK1, IKZF3, AIFM2, MADD, BCAR1, BIRC3, STAT1, TNFRSF10A, INHBB, TNFRSF9, TNFRSF1B, DUSP1, TNFRSF10D, NME1, PAX8, BCL3, CTSB, SKIL, NGFR, PERP, EIF2AK2, TRAF5	897	213	16792	2.10932	0.979412	0.0883084	1.9035
GOTERM_BP_DIRECT	GO:0050679~positive regulation of epithelial cell proliferation	11	1.0157	0.00117999	BMP4, C5AR2, KIF3A, C5AR1, ID1, NME1, VEGFA, TGFA, NR4A3, CCL5, LAMB1	897	60	16792	3.43203	0.987713	0.0972481	2.15379
GOTERM_BP_DIRECT	GO:0008360~regulation of cell shape	18	1.66205	0.0012792	DLC1, ICAM1, DMTN, PALM, CCL3, CCL2, SHROOM3, PLXNB1, FBLIM1, CCL7, CDC42EP2, PTK2, MYO10, CDC42EP1, VEGFA, STRIP2, BAMBI, MYH10	897	140	16792	2.40688	0.991514	0.102726	2.33287
GOTERM_BP_DIRECT	GO:0045080~positive regulation of chemokine biosynthetic process	5	0.461681	0.00130505	EGR1, TNF, MYD88, HMOX1, IL1B	897	10	16792	9.36009	0.992294	0.102488	2.37948
GOTERM_BP_DIRECT	GO:0051902~negative regulation of mitochondrial depolarization	4	0.369344	0.00139614	FZD9, SRC, IFI6, HSH2D	897	5	16792	14.9761	0.994514	0.106998	2.54354
GOTERM_BP_DIRECT	GO:0060749~mammary gland alveolus development	6	0.554017	0.00154512	DDR1, PRLR, HOXA5, VEGFA, TGFA, AREG	897	17	16792	6.60712	0.996854	0.11537	2.81131
GOTERM_BP_DIRECT	GO:0045087~innate immune response	39	3.60111	0.00161377	IFIH1, CSF1, CLU, PML, C1R, NFKB2, APOBEC3H, C1S, SRC, APOBEC3D, APOBEC3A, TRIM5, PTK2, MYD88, IL23A, MX1, YES1, MX2, DHX58, POLR3G, DAB2IP, BST2, LYN, NCF1, RELB, HERC5, SERPING1, HLA-E, TRIM62, NLRP2, AIM2, POLR3D, DDX58, APOL1, IRF7, IFIT5, TNK2, EIF2AK2, ABL2	897	430	16792	1.69788	0.997565	0.11783	2.93448
GOTERM_BP_DIRECT	GO:0043547~positive regulation of GTPase activity	48	4.43213	0.00171447	CCL1, DLC1, CAV2, CCL3, CCL2, ARHGEF25, BTC, RASGEF1B, KITLG, CCL8, CCL5, CCL4, CCL7, RAB3IP, RGL1, RCBTB2, PTK2, CDC42EP2, CCL22, ARHGAP5, CDC42EP1, TIAM2, CCL20, CCL3L1, RASGRP1, CCL3L3, RANBP1, TBC1D2, ICAM1, DAB2IP, PLXNB1, MADD, ARHGEF5, DOCK9, RTN4R, CCL4L1, CCL19, CCL4L2, CD40, DOCK6, FARP1, RGS13, NCAM1, LAT, ARFGEF3, JUN, SPTBN2, SPATA13	897	565	16792	1.59039	0.998328	0.122327	3.11486
GOTERM_BP_DIRECT	GO:0016477~cell migration	20	1.84672	0.00211215	PTPRF, PLXNB1, BCAR1, SIX2, ITGB3, PALLD, SDC4, MDK, EPHA2, HES1, SDC1, PARP9, HOXA5, PAK4, STRIP2, CDC42BPA, TNK2, BAMBI, ABL2, SPATA13	897	172	16792	2.17676	0.999621	0.145778	3.82414
GOTERM_BP_DIRECT	GO:0051384~response to glucocorticoid	11	1.0157	0.00220401	CCL1, SDC1, TNF, DUSP1, ADM, PTGDS, IL1RN, PTPRU, AREG, MDK, ANXA3	897	65	16792	3.16803	0.999731	0.148878	3.98728
GOTERM_BP_DIRECT	GO:0043123~positive regulation of I-kappaB kinase/NF-kappaB signaling	19	1.75439	0.00239186	SECTM1, TNF, BST2, TSPAN6, CCL19, CD40, BIRC3, PRKCE, TRIM22, TRIM62, TRAF3IP2, APOL3, TRIM5, CCR7, TNFSF10, MYD88, HMOX1, TGM2, TRAF5	897	161	16792	2.20921	0.999867	0.157676	4.32007
GOTERM_BP_DIRECT	GO:0032728~positive regulation of interferon-beta production	7	0.646353	0.00255734	DDX58, POLR3G, IFIH1, IRF7, FLOT1, IRF1, POLR3D	897	27	16792	4.85338	0.999928	0.164743	4.61233
GOTERM_BP_DIRECT	GO:0045926~negative regulation of growth	6	0.554017	0.00265643	MT1A, PNPT1, MT2A, MT1E, MT1H, MT1G	897	19	16792	5.91164	0.99995	0.167679	4.78693
GOTERM_BP_DIRECT	GO:0051591~response to cAMP	9	0.831025	0.00272759	SDC1, DUSP1, NME1, JUN, CREM, MMP19, AREG, STAT1, FOSL1	897	46	16792	3.66264	0.999962	0.168924	4.91214
GOTERM_BP_DIRECT	GO:0006952~defense response	11	1.0157	0.00277441	CD48, INHBB, MICU1, INHBA, CD83, CEBPE, TAP1, HCP5, MX1, TNIP1, MX2	897	67	16792	3.07346	0.999968	0.168774	4.99443
GOTERM_BP_DIRECT	GO:0002687~positive regulation of leukocyte migration	5	0.461681	0.00282324	ZP3, VEGFA, CCL8, KITLG, ITGA2	897	12	16792	7.80007	0.999973	0.168739	5.08019
GOTERM_BP_DIRECT	GO:0046718~viral entry into host cell	12	1.10803	0.00337374	PVR, NCAM1, ICAM1, LAMP3, CD80, EFNB2, ITGA2, HSPA1B, SCARB2, CTSB, ITGB3, DPP4	897	80	16792	2.80803	0.999997	0.195151	6.04189
GOTERM_BP_DIRECT	GO:0035690~cellular response to drug	11	1.0157	0.00345702	CCL2, NME1, PDE4B, MT2A, CCL4L1, IL1B, NKX3-1, RANBP1, ANKRD1, CCL4, AIM2	897	69	16792	2.98438	0.999998	0.196435	6.18657
GOTERM_BP_DIRECT	GO:0010628~positive regulation of gene expression	26	2.40074	0.003581	CAV1, CCL3, TNF, CSF1, HSPA1B, PAWR, RIMS2, IL7R, ITGB8, C1QTNF1, NKX3-1, ZC3H12A, IL1B, POU4F1, ZPR1, STAP1, SMAD1, DDX58, NTRK3, INHBA, PLSCR1, ATF4, LAMP3, ID1, VEGFA, ADM2	897	262	16792	1.85773	0.999998	0.199708	6.40156
GOTERM_BP_DIRECT	GO:0043542~endothelial cell migration	7	0.646353	0.00374728	PTK2, S100P, FAP, STAT1, LOXL2, DPP4, S100A2	897	29	16792	4.51866	0.999999	0.204927	6.6892
GOTERM_BP_DIRECT	GO:0043922~negative regulation by host of viral transcription	5	0.461681	0.00390726	CCL3, JUN, CCL4L1, CCL5, CCL4	897	13	16792	7.20007	1	0.209645	6.96513
GOTERM_BP_DIRECT	GO:0033209~tumor necrosis factor-mediated signaling pathway	15	1.38504	0.00409096	TRAF2, TNF, TNFRSF12A, CD40, BIRC3, STAT1, AIM2, PSMB9, TNFRSF10A, TNFRSF9, PSMB7, TNFRSF1B, TNFSF13B, TNFRSF10D, NGFR	897	118	16792	2.37968	1	0.215295	7.28102
GOTERM_BP_DIRECT	GO:0032570~response to progesterone	8	0.738689	0.00413582	CD38, PTGER2, CAV1, CCL2, DSG2, FOSL1, GJB2, NR1H3	897	39	16792	3.84004	1	0.214379	7.35801
GOTERM_BP_DIRECT	GO:0008283~cell proliferation	33	3.04709	0.00423215	CXCL1, CSF1, BCAR1, NR6A1, KITLG, SRC, HDGFRP3, ISG20, BLZF1, PAK4, TGFA, YAP1, ZPR1, BHLHE41, POLR3G, BST2, BYSL, MET, SIX2, ITGA2, MXD1, TNFSF9, CDC25A, IGSF8, TNFSF13B, SIX1, LIPG, TXNRD1, PELO, AREG, BIN1, EMP1, MYH10	897	366	16792	1.68788	1	0.215818	7.52313
GOTERM_BP_DIRECT	GO:0032480~negative regulation of type I interferon production	7	0.646353	0.00447634	DDX58, IFIH1, ISG15, HERC5, UBE2L6, TNFAIP3, DHX58	897	30	16792	4.36804	1	0.223747	7.94045
GOTERM_BP_DIRECT	GO:0010803~regulation of tumor necrosis factor-mediated signaling pathway	7	0.646353	0.00447634	TRAF1, TRAF2, TNF, MADD, SPHK1, BIRC3, TNFAIP3	897	30	16792	4.36804	1	0.223747	7.94045
GOTERM_BP_DIRECT	GO:0019441~tryptophan catabolic process to kynurenine	4	0.369344	0.00450696	KYNU, TDO2, KMO, IDO1	897	7	16792	10.6972	1	0.222139	7.99265
GOTERM_BP_DIRECT	GO:0000122~negative regulation of transcription from RNA polymerase II promoter	56	5.17082	0.00454298	WFS1, NR6A1, PAX5, ANKRD1, NFKB2, PAWR, HAMP, POU4F1, OLIG2, BHLHE41, EGR1, BATF3, ZNF593, ZNF280B, DAB2IP, BEND3, PKIG, RELB, ZHX2, MXD1, PROX1, MSC, DDIT3, HES1, MSX1, ETV3L, SIX1, VEGFA, TFAP2C, GLIS3, CAV1, ETV7, TNF, GLIS2, DRAP1, SQSTM1, NRARP, HOXA7, BHLHE40, SKIL, NR1H3, ETV3, BMP4, KLF5, FOXL2, TBX3, NR4A3, WWTR1, STAT1, FNIP2, NOTCH3, IFI27, PLK3, ATF3, ID1, IRF7	897	720	16792	1.45601	1	0.220806	8.05402
GOTERM_BP_DIRECT	GO:0043524~negative regulation of neuron apoptotic process	16	1.47738	0.00455513	FZD9, CCL2, C5AR1, CEBPB, WFS1, LGMN, CRLF1, NR4A3, EN2, MDK, GCLM, SOD2, JUN, HMOX1, SIX1, POU4F1	897	132	16792	2.26911	1	0.218499	8.07472
GOTERM_BP_DIRECT	GO:0043124~negative regulation of I-kappaB kinase/NF-kappaB signaling	8	0.738689	0.00478696	NAF1, DAB2IP, ZC3H12A, RORA, OPTN, STAT1, TNFAIP3, TNIP1	897	40	16792	3.74404	1	0.225405	8.46871
GOTERM_BP_DIRECT	GO:0006915~apoptotic process	46	4.24746	0.00511772	TRAF1, DLC1, IER3, PML, NFKBIA, STK17A, PAWR, DPF1, APLP1, SHB, MYD88, TRIM69, SQSTM1, PAK4, ZC3H12A, IL1B, FAIM, XAF1, MX1, TRAF5, PHLDA2, RNF144B, SGK1, C5AR1, NCF1, PIM3, PRKCE, STAT1, TNFSF9, BIRC3, NLRP2, AIM2, DDIT3, NCKAP1, TNFRSF10A, TNFRSF9, PLSCR1, TNFSF10, PLK3, MAP1S, CSRNP1, SIX1, IRF1, AVEN, TNFAIP3, PPP1R15A	897	567	16792	1.51874	1	0.236057	9.02808
GOTERM_BP_DIRECT	GO:0002230~positive regulation of defense response to virus by host	6	0.554017	0.00526744	DDX58, TRAF3IP2, IL23A, PML, ZC3H12A, AIM2	897	22	16792	5.1055	1	0.239144	9.28023
GOTERM_BP_DIRECT	GO:0048147~negative regulation of fibroblast proliferation	7	0.646353	0.00530476	DAB2IP, NUPR1, IFI30, PAWR, PARP10, FTH1, SOD2	897	31	16792	4.22714	1	0.237751	9.34297
GOTERM_BP_DIRECT	GO:0001822~kidney development	12	1.10803	0.00590331	BMP4, KIF3A, SULF2, WFS1, LHX1, PAX8, SIX1, VEGFA, TIPARP, SIX2, MME, PROX1	897	86	16792	2.61212	1	0.257788	10.3437
GOTERM_BP_DIRECT	GO:0006986~response to unfolded protein	8	0.738689	0.006317	CHAC1, HSPA4L, FBXO6, TOR1B, DNAJB2, HSPE1, DNAJB4, DDIT3	897	42	16792	3.56575	1	0.270083	11.0293
GOTERM_BP_DIRECT	GO:0001541~ovarian follicle development	8	0.738689	0.006317	INHBB, ICAM1, INHBA, FOXL2, CEBPB, MMP19, VEGFA, KITLG	897	42	16792	3.56575	1	0.270083	11.0293
GOTERM_BP_DIRECT	GO:0001836~release of cytochrome c from mitochondria	6	0.554017	0.00643988	FZD9, JUN, BCL2A1, CLU, IFI6, SOD2	897	23	16792	4.88352	1	0.271483	11.2319
GOTERM_BP_DIRECT	GO:0033627~cell adhesion mediated by integrin	5	0.461681	0.00684949	NOV, ICAM1, FBN1, ITGA2, ITGB3	897	15	16792	6.24006	1	0.282932	11.9044
GOTERM_BP_DIRECT	GO:0043122~regulation of I-kappaB kinase/NF-kappaB signaling	5	0.461681	0.00684949	DAB2IP, TNF, SQSTM1, IL1B, OPTN	897	15	16792	6.24006	1	0.282932	11.9044
GOTERM_BP_DIRECT	GO:0060546~negative regulation of necroptotic process	4	0.369344	0.00692664	FZD9, CAV1, SLC25A4, BIRC3	897	8	16792	9.36009	1	0.282535	12.0305
GOTERM_BP_DIRECT	GO:0043066~negative regulation of apoptotic process	38	3.50877	0.00717574	IER3, BTC, NFKBIA, ASNS, SRC, PTK2, ATAD3A, MYD88, SQSTM1, TGM2, TGFA, BCL3, FAIM, BMP4, TBX3, SOCS3, BCL2A1, SPHK1, PIM3, BIRC3, PLAUR, SOD2, IFIT3, PPIF, ATF5, CD38, AMIGO2, MSX1, PLK3, PRLR, DUSP1, TNFRSF10D, ID1, CCND2, VEGFA, AVEN, NGFR, EIF2AK2	897	455	16792	1.56344	1	0.287988	12.4365
GOTERM_BP_DIRECT	GO:1902042~negative regulation of extrinsic apoptotic signaling pathway via death domain receptors	7	0.646353	0.00728966	TNFRSF10A, ICAM1, TRAF2, TNFSF10, HMOX1, TMBIM1, TNFAIP3	897	33	16792	3.97095	1	0.28877	12.6217
GOTERM_BP_DIRECT	GO:0002408~myeloid dendritic cell chemotaxis	3	0.277008	0.00822956	CCR7, ARHGEF5, CCL19	897	3	16792	18.7202	1	0.316225	14.1348
GOTERM_BP_DIRECT	GO:0030838~positive regulation of actin filament polymerization	8	0.738689	0.00925679	ICAM1, PFN2, CDC42EP2, CCR7, CTTN, CDC42EP1, BAIAP2L1, PRKCE	897	45	16792	3.32803	1	0.344645	15.7601
GOTERM_BP_DIRECT	GO:0000188~inactivation of MAPK activity	6	0.554017	0.00931067	DUSP5, CAV1, DUSP2, DUSP1, DUSP16, DUSP8	897	25	16792	4.49284	1	0.342906	15.8446
GOTERM_BP_DIRECT	GO:0006569~tryptophan catabolic process	4	0.369344	0.00998123	KYNU, TDO2, KMO, IDO1	897	9	16792	8.32008	1	0.359152	16.8888
GOTERM_BP_DIRECT	GO:0051091~positive regulation of sequence-specific DNA binding transcription factor activity	13	1.20037	0.0100813	DDX58, TRIM5, TRAF2, TNF, PPP2R5B, ARHGEF5, BEX1, IL1B, TRIM22, FOSL1, TRIM62, TRAF5, ANXA3	897	105	16792	2.31774	1	0.358637	17.0436
GOTERM_BP_DIRECT	GO:0032922~circadian regulation of gene expression	9	0.831025	0.0103314	NAMPT, ATF4, CREM, RELB, PML, BHLHE40, RORA, NGFR, BHLHE41	897	57	16792	2.95582	1	0.362336	17.4293
GOTERM_BP_DIRECT	GO:0071276~cellular response to cadmium ion	5	0.461681	0.0109702	MT1A, HMOX1, MT1E, MT1H, MT1G	897	17	16792	5.50593	1	0.37651	18.4066
GOTERM_BP_DIRECT	GO:0051928~positive regulation of calcium ion transport	6	0.554017	0.0110319	CCL3, WFS1, CCL4L1, CCL5, HOMER1, CCL4	897	26	16792	4.32004	1	0.374807	18.5004
GOTERM_BP_DIRECT	GO:0008630~intrinsic apoptotic signaling pathway in response to DNA damage	8	0.738689	0.0117048	TNFRSF1B, TNF, HMOX1, BCL2A1, PML, EPHA2, FNIP2, SOD2	897	47	16792	3.18641	1	0.389157	19.5171
GOTERM_BP_DIRECT	GO:0045860~positive regulation of protein kinase activity	8	0.738689	0.0117048	LAT, PTK2, CCR7, TNF, ZP3, CSF1, CCL19, SDC4	897	47	16792	3.18641	1	0.389157	19.5171
GOTERM_BP_DIRECT	GO:0032760~positive regulation of tumor necrosis factor production	8	0.738689	0.0117048	CCL3, CCL2, MYD88, IL23A, RASGRP1, CLU, CCL19, HLA-E	897	47	16792	3.18641	1	0.389157	19.5171
GOTERM_BP_DIRECT	GO:0002224~toll-like receptor signaling pathway	6	0.554017	0.0129579	IRAK2, CTSL, CTSK, MYD88, LGMN, CTSB	897	27	16792	4.16004	1	0.41723	21.3782
GOTERM_BP_DIRECT	GO:0045089~positive regulation of innate immune response	5	0.461681	0.0135199	POLR3G, PLSCR1, GBP5, CCL5, POLR3D	897	18	16792	5.20005	1	0.427274	22.1996
GOTERM_BP_DIRECT	GO:0032725~positive regulation of granulocyte macrophage colony-stimulating factor production	4	0.369344	0.0136996	DDX58, IL23A, RASGRP1, IL1B	897	10	16792	7.48807	1	0.42803	22.4606
GOTERM_BP_DIRECT	GO:0051897~positive regulation of protein kinase B signaling	11	1.0157	0.0137516	KIAA1161, PTK2, MEIS3, CCL3, CCR7, TNF, ZP3, C1QTNF1, CCL19, PIK3R5, SRC	897	84	16792	2.45145	1	0.425799	22.536
GOTERM_BP_DIRECT	GO:0042102~positive regulation of T cell proliferation	9	0.831025	0.0139171	HES1, IL23A, TNFSF13B, ZP3, CD274, CCL19, IL1B, IL15, CCL5	897	60	16792	2.80803	1	0.42623	22.7754
GOTERM_BP_DIRECT	GO:0001657~ureteric bud development	7	0.646353	0.014507	BMP4, SDC1, LHX1, SIX1, CRLF1, SMAD1, SDC4	897	38	16792	3.44845	1	0.436251	23.6228
GOTERM_BP_DIRECT	GO:0035914~skeletal muscle cell differentiation	8	0.738689	0.0145891	KLF5, EGR1, MAFF, ATF3, NUPR1, PAX5, BCL9L, ANKRD1	897	49	16792	3.05636	1	0.434708	23.7402
GOTERM_BP_DIRECT	GO:0014070~response to organic cyclic compound	8	0.738689	0.0145891	ICAM1, NAMPT, CD83, ACSL1, G6PD, LYN, PTGES, TRPA1	897	49	16792	3.05636	1	0.434708	23.7402
GOTERM_BP_DIRECT	GO:0009636~response to toxic substance	11	1.0157	0.014865	SDC1, CCL3, NUPR1, LYN, SLC30A4, CCL4L1, ASNS, EIF2AK2, CCL5, CCL4, SLC7A11	897	85	16792	2.42261	1	0.437456	24.1329
GOTERM_BP_DIRECT	GO:0072050~S-shaped body morphogenesis	3	0.277008	0.0158775	HES1, LHX1, PAX8	897	4	16792	14.0401	1	0.455841	25.5581
GOTERM_BP_DIRECT	GO:0072574~hepatocyte proliferation	3	0.277008	0.0158775	CEBPB, TGFA, PROX1	897	4	16792	14.0401	1	0.455841	25.5581
GOTERM_BP_DIRECT	GO:0060355~positive regulation of cell adhesion molecule production	3	0.277008	0.0158775	CAV1, FLOT1, IL1B	897	4	16792	14.0401	1	0.455841	25.5581
GOTERM_BP_DIRECT	GO:0006953~acute-phase response	7	0.646353	0.0163926	APOL2, PLSCR1, ORM1, CEBPB, HAMP, IL1RN, ORM2	897	39	16792	3.36003	1	0.463169	26.2733
GOTERM_BP_DIRECT	GO:0008637~apoptotic mitochondrial changes	5	0.461681	0.0164168	PPIF, IFIT2, AIFM2, SLC25A4, GCLM	897	19	16792	4.92636	1	0.460313	26.3067
GOTERM_BP_DIRECT	GO:0071294~cellular response to zinc ion	5	0.461681	0.0164168	MT1A, MT2A, MT1E, MT1H, MT1G	897	19	16792	4.92636	1	0.460313	26.3067
GOTERM_BP_DIRECT	GO:0090190~positive regulation of branching involved in ureteric bud morphogenesis	5	0.461681	0.0164168	HOXB7, LHX1, PAX8, SIX1, VEGFA	897	19	16792	4.92636	1	0.460313	26.3067
GOTERM_BP_DIRECT	GO:0030334~regulation of cell migration	10	0.923361	0.0166152	DDX58, SGK1, SERPINE2, PLXNB1, LMO4, DPYSL3, ITGB3, NEXN, SPATA13, PHLDA2	897	74	16792	2.52975	1	0.461034	26.5804
GOTERM_BP_DIRECT	GO:0001889~liver development	10	0.923361	0.0166152	HES1, JUN, ONECUT2, ASNS, AK4, LSR, PROX1, RHBDD3, ADA, SOD2	897	74	16792	2.52975	1	0.461034	26.5804
GOTERM_BP_DIRECT	GO:0097421~liver regeneration	6	0.554017	0.0174636	CEBPB, PTPN3, SULF2, HAMP, HMOX1, NFKBIA	897	29	16792	3.87314	1	0.474587	27.7397
GOTERM_BP_DIRECT	GO:0031175~neuron projection development	12	1.10803	0.0175028	NCAM1, GPRIN1, BLOC1S2, NCDN, LYN, RAC3, POU4F1, AREG, EHD1, LAMB1, HDGFRP3, MICALL1	897	100	16792	2.24642	1	0.472056	27.7928
GOTERM_BP_DIRECT	GO:0001934~positive regulation of protein phosphorylation	14	1.29271	0.0180869	BMP4, NTRK3, PTK2, TNF, CCND2, SQSTM1, RASGRP1, FLOT1, VEGFA, NKX3-1, IL1B, ITGB3, CD40, PLAUR	897	127	16792	2.06364	1	0.480002	28.5805
GOTERM_BP_DIRECT	GO:0010759~positive regulation of macrophage chemotaxis	4	0.369344	0.0181002	CCL2, C5AR1, CSF1, CCL5	897	11	16792	6.80734	1	0.477005	28.5983
GOTERM_BP_DIRECT	GO:0038083~peptidyl-tyrosine autophosphorylation	7	0.646353	0.0184407	DDR1, PTK2, LYN, TNK2, YES1, ABL2, SRC	897	40	16792	3.27603	1	0.480173	29.0535
GOTERM_BP_DIRECT	GO:0098609~cell-cell adhesion	24	2.21607	0.0190371	DAB2IP, S100P, CNN3, CHMP5, BAIAP2L1, DOCK9, PDLIM1, KLC2, STAT1, EPHA2, MICALL1, NOTCH3, TMEM47, TJP1, CTTN, CDC42EP1, CGN, PAK4, SPTBN2, HIST1H3D, RANBP1, PERP, EHD1, DBN1	897	271	16792	1.65788	1	0.487938	29.8443
GOTERM_BP_DIRECT	GO:0030335~positive regulation of cell migration	18	1.66205	0.0195327	BMP4, CCL3, LYN, BCAR1, CSF1, ONECUT2, SPHK1, CCL5, CCL7, NTRK3, TNFAIP6, PTK2, SEMA6B, SYNE2, CD274, VEGFA, SEMA3C, LAMB1	897	184	16792	1.83132	1	0.49366	30.495
GOTERM_BP_DIRECT	GO:0006801~superoxide metabolic process	5	0.461681	0.0196739	SH3PXD2B, NCF1, NCF1C, NCF1B, SOD2	897	20	16792	4.68004	1	0.492992	30.6794
GOTERM_BP_DIRECT	GO:0010976~positive regulation of neuron projection development	11	1.0157	0.0199981	DAB2IP, SCN1B, PPP2R5B, LYN, NDRG4, NME1, TENM3, DPYSL3, RANBP1, ANKRD1, ABL2	897	89	16792	2.31373	1	0.495534	31.1009
GOTERM_BP_DIRECT	GO:0051017~actin filament bundle assembly	6	0.554017	0.020061	DMTN, BAIAP2L1, PLS1, DPYSL3, PAWR, ADD2	897	30	16792	3.74404	1	0.493508	31.1824
GOTERM_BP_DIRECT	GO:0031397~negative regulation of protein ubiquitination	7	0.646353	0.020657	CAV1, N4BP1, ISG15, HSPA1B, PRKCE, TNFAIP3, PINX1	897	41	16792	3.19613	1	0.500632	31.9502
GOTERM_BP_DIRECT	GO:0031295~T cell costimulation	10	0.923361	0.0227408	CAV1, TNFSF13B, LYN, CD80, CD274, EFNB2, CCL19, YES1, SRC, DPP4	897	78	16792	2.40002	1	0.531632	34.5714
GOTERM_BP_DIRECT	GO:0010332~response to gamma radiation	6	0.554017	0.0228988	CCL2, PML, DCUN1D3, CCL7, SOD2, CXCL10	897	31	16792	3.62326	1	0.53099	34.7661
GOTERM_BP_DIRECT	GO:0001706~endoderm formation	4	0.369344	0.0231926	DUSP5, DUSP2, DUSP1, LHX1	897	12	16792	6.24006	1	0.532469	35.1269
GOTERM_BP_DIRECT	GO:1990440~positive regulation of transcription from RNA polymerase II promoter in response to endoplasmic reticulum stress	4	0.369344	0.0231926	ATF4, ATF3, CEBPB, DDIT3	897	12	16792	6.24006	1	0.532469	35.1269
GOTERM_BP_DIRECT	GO:0042346~positive regulation of NF-kappaB import into nucleus	5	0.461681	0.0233021	TNF, IL23A, SPHK1, CCL19, IL1B	897	21	16792	4.45719	1	0.531087	35.2609
GOTERM_BP_DIRECT	GO:0009887~organ morphogenesis	11	1.0157	0.0246207	ETV7, CCL2, TBX3, LHX1, EFNB2, ONECUT2, PAX5, ITGA2, BHLHE41, PHLDA2, APLP1	897	92	16792	2.23828	1	0.547916	36.8539
GOTERM_BP_DIRECT	GO:0007179~transforming growth factor beta receptor signaling pathway	11	1.0157	0.0246207	PTK2, PARD3, CCL2, CGN, ID1, JUN, PML, SKIL, SMAD1, BAMBI, SRC	897	92	16792	2.23828	1	0.547916	36.8539
GOTERM_BP_DIRECT	GO:0007010~cytoskeleton organization	16	1.47738	0.0253938	PALM, DMTN, CCL3, CCL2, CAP2, TUBB2B, CECR2, PALLD, CD2AP, MARK1, CCL7, SVIL, PAK4, STRIP2, SPTBN2, TUBA4A	897	161	16792	1.86039	1	0.556119	37.7705
GOTERM_BP_DIRECT	GO:0051023~regulation of immunoglobulin secretion	3	0.277008	0.0255318	TRAF2, TNF, CD40	897	5	16792	11.2321	1	0.555056	37.9328
GOTERM_BP_DIRECT	GO:0050796~regulation of insulin secretion	9	0.831025	0.0256715	KCNS3, STX1A, TNF, SLC25A4, IL1B, CACNA1E, ADRA2C, CCL5, ITPR3	897	67	16792	2.51465	1	0.554033	38.0967
GOTERM_BP_DIRECT	GO:0006366~transcription from RNA polymerase II promoter	39	3.60111	0.0257061	GLIS3, ETV7, LMO4, GLIS2, ONECUT2, PAX5, NFKB2, MEIS3, HOXA5, LHX1, PAX8, HOXA7, POU4F1, FOSL1, EGR1, KLF5, BATF3, MAFF, IKZF3, FOXL2, CEBPB, CEBPE, SIX3, SIX2, SMAD1, MSC, ATF5, PLSCR1, ATF4, MSX1, ATF3, JUN, CSRNP1, IRF7, SIX1, IRF1, HIVEP2, MAFA, TFAP2C	897	513	16792	1.42317	1	0.551537	38.1372
GOTERM_BP_DIRECT	GO:0007498~mesoderm development	6	0.554017	0.0259837	SECTM1, IKZF3, VEGFA, POU4F1, EXT1, TCF15	897	32	16792	3.51003	1	0.552492	38.4615
GOTERM_BP_DIRECT	GO:0019882~antigen processing and presentation	8	0.738689	0.0262233	CTSL, HLA-H, MICB, RAB3B, ULBP1, RELB, ULBP2, HLA-E	897	55	16792	2.72294	1	0.552901	38.74
GOTERM_BP_DIRECT	GO:0006874~cellular calcium ion homeostasis	11	1.0157	0.0263196	CCL1, CAV1, CCL3, CCL2, STC2, CCL8, CCL19, SV2A, CD40, CCL5, CCL7	897	93	16792	2.21421	1	0.551324	38.8517
GOTERM_BP_DIRECT	GO:0031334~positive regulation of protein complex assembly	5	0.461681	0.0273098	CDC42EP2, TNF, PPP2R5B, VEGFA, FNIP2	897	22	16792	4.25459	1	0.561928	39.9883
GOTERM_BP_DIRECT	GO:0070207~protein homotrimerization	5	0.461681	0.0273098	TRAF2, TNFRSF9, DISP1, PNPT1, SKIL	897	22	16792	4.25459	1	0.561928	39.9883
GOTERM_BP_DIRECT	GO:0050718~positive regulation of interleukin-1 beta secretion	5	0.461681	0.0273098	CCL3, CCL19, TRIM16, NLRP2, AIM2	897	22	16792	4.25459	1	0.561928	39.9883
GOTERM_BP_DIRECT	GO:0016049~cell growth	8	0.738689	0.0286403	ATAD3A, NUPR1, NDRG4, PAK4, ITGB3, IL7R, EMP1, SEC61A1	897	56	16792	2.67431	1	0.576541	41.4842
GOTERM_BP_DIRECT	GO:0070306~lens fiber cell differentiation	4	0.369344	0.0289782	NTRK3, SIX3, SKIL, SLC7A11	897	13	16792	5.76005	1	0.577996	41.8584
GOTERM_BP_DIRECT	GO:0071850~mitotic cell cycle arrest	4	0.369344	0.0289782	DUSP1, FAP, PNPT1, NKX3-1	897	13	16792	5.76005	1	0.577996	41.8584
GOTERM_BP_DIRECT	GO:0006878~cellular copper ion homeostasis	4	0.369344	0.0289782	ATOX1, MT2A, SLC31A2, SCO2	897	13	16792	5.76005	1	0.577996	41.8584
GOTERM_BP_DIRECT	GO:0006959~humoral immune response	8	0.738689	0.0312035	TRAF3IP2, CD83, TNF, CCL2, BST2, MNX1, PAX5, EBI3	897	57	16792	2.62739	1	0.602591	44.2672
GOTERM_BP_DIRECT	GO:0045662~negative regulation of myoblast differentiation	5	0.461681	0.0317034	BMP4, TNF, TBX3, DDIT3, CXCL10	897	23	16792	4.0696	1	0.605661	44.7951
GOTERM_BP_DIRECT	GO:0006919~activation of cysteine-type endopeptidase activity involved in apoptotic process	10	0.923361	0.0324765	TNFRSF10A, DLC1, TRAF2, IFI27, TNFSF10, TNF, PML, NKX3-1, HSPE1, NGFR	897	83	16792	2.25544	1	0.611816	45.6022
GOTERM_BP_DIRECT	GO:0006979~response to oxidative stress	12	1.10803	0.0327891	MICB, RBPMS, DUSP1, STC2, ATOX1, HMOX1, PDLIM1, SCARA3, GCLM, SRXN1, SLC7A11, MSRB3	897	110	16792	2.0422	1	0.61258	45.9255
GOTERM_BP_DIRECT	GO:0001932~regulation of protein phosphorylation	6	0.554017	0.0329187	PTK2, LYN, SOCS3, PML, FNIP2, STAT2	897	34	16792	3.30356	1	0.611259	46.0589
GOTERM_BP_DIRECT	GO:0070373~negative regulation of ERK1 and ERK2 cascade	8	0.738689	0.0339161	NAF1, DAB2IP, ATF3, DUSP1, LYN, TNIP1, SPRY4, GBP1	897	58	16792	2.58209	1	0.619644	47.0757
GOTERM_BP_DIRECT	GO:0003151~outflow tract morphogenesis	7	0.646353	0.0344403	HES1, BMP4, TBX3, JUN, SIX1, VEGFA, SEMA3C	897	46	16792	2.84872	1	0.622629	47.6028
GOTERM_BP_DIRECT	GO:0010595~positive regulation of endothelial cell migration	7	0.646353	0.0344403	BMP4, BCAR1, VEGFA, ZC3H12A, ITGB3, PROX1, ANXA3	897	46	16792	2.84872	1	0.622629	47.6028
GOTERM_BP_DIRECT	GO:0048665~neuron fate specification	4	0.369344	0.0354518	NTRK3, SIX1, POU4F1, TLX3	897	14	16792	5.34862	1	0.630733	48.6058
GOTERM_BP_DIRECT	GO:0045737~positive regulation of cyclin-dependent protein serine/threonine kinase activity	5	0.461681	0.0364874	CDC6, CCND2, PROX1, MAPRE3, SRC	897	24	16792	3.90004	1	0.638806	49.6139
GOTERM_BP_DIRECT	GO:0009612~response to mechanical stimulus	8	0.738689	0.036781	INHBB, CCL2, JUN, ASNS, STAT1, FOSL1, PIEZO2, SRC	897	59	16792	2.53833	1	0.639115	49.8963
GOTERM_BP_DIRECT	GO:0055114~oxidation-reduction process	43	3.97045	0.0368492	C15ORF48, CYB5R2, HSD17B14, NCF1C, IL4I1, NCF1B, IFI30, KMO, OSGIN1, FTH1, P3H2, TDO2, CBR1, CYP27B1, P4HA2, DHCR7, SMOX, LOXL2, BDH1, SCO2, CYP19A1, GPD2, HHIPL1, SH3PXD2B, MSMO1, AIFM2, NCF1, FAM213B, HGD, IDO1, GMPR, CYB561, MOXD1, MSRB3, SOD2, PYCR1, G6PD, CYP27A1, DOHH, ASPHD2, TXNRD1, SRXN1, CBS	897	592	16792	1.35974	1	0.637134	49.9617
GOTERM_BP_DIRECT	GO:0007166~cell surface receptor signaling pathway	23	2.12373	0.0368822	IL1R1, CCL2, IFITM1, MADD, MET, TRPA1, TSPAN6, TSPAN13, BIRC3, IL7R, CXCL10, TNFRSF10A, INHBA, TNFSF10, MYD88, LY6E, PRLR, CXCL13, CD82, CD274, TNK2, ADGRB1, LAG3	897	274	16792	1.5714	1	0.634814	49.9933
GOTERM_BP_DIRECT	GO:0032020~ISG15-protein conjugation	3	0.277008	0.0369569	ISG15, HERC5, UBE2L6	897	6	16792	9.36009	1	0.632936	50.0648
GOTERM_BP_DIRECT	GO:0002686~negative regulation of leukocyte migration	3	0.277008	0.0369569	HMOX1, HOXA7, ADA	897	6	16792	9.36009	1	0.632936	50.0648
GOTERM_BP_DIRECT	GO:0072307~regulation of metanephric nephron tubule epithelial cell differentiation	3	0.277008	0.0369569	PAX8, YAP1, WWTR1	897	6	16792	9.36009	1	0.632936	50.0648
GOTERM_BP_DIRECT	GO:0046881~positive regulation of follicle-stimulating hormone secretion	3	0.277008	0.0369569	INHBB, INHBA, FOXL2	897	6	16792	9.36009	1	0.632936	50.0648
GOTERM_BP_DIRECT	GO:0036003~positive regulation of transcription from RNA polymerase II promoter in response to stress	3	0.277008	0.0369569	MUC1, ATF4, KLF2	897	6	16792	9.36009	1	0.632936	50.0648
GOTERM_BP_DIRECT	GO:0002819~regulation of adaptive immune response	3	0.277008	0.0369569	CD48, IRF7, IRF1	897	6	16792	9.36009	1	0.632936	50.0648
GOTERM_BP_DIRECT	GO:0050830~defense response to Gram-positive bacterium	10	0.923361	0.0370751	TNF, MYD88, HIST1H2BD, C5AR1, ADM, HIST2H2BE, HIST1H2BG, ACP5, HLA-E, EPHA2	897	85	16792	2.20237	1	0.631514	50.1777
GOTERM_BP_DIRECT	GO:0048010~vascular endothelial growth factor receptor signaling pathway	9	0.831025	0.0374408	SHB, PTK2, CCL2, NCF1, BCAR1, VEGFA, ITGB3, SRC, NCKAP1	897	72	16792	2.34002	1	0.632595	50.5255
GOTERM_BP_DIRECT	GO:0042110~T cell activation	7	0.646353	0.0377675	CD48, LAT, PRLR, CD80, DPP4, ADA, HSH2D	897	47	16792	2.78811	1	0.633271	50.8342
GOTERM_BP_DIRECT	GO:0035335~peptidyl-tyrosine dephosphorylation	11	1.0157	0.0383022	DUSP5, DUSP2, DUSP1, PTPN3, PTPRF, DUSP16, DNAJC6, PTPRS, PTPRU, DUSP8, CDC25A	897	99	16792	2.08002	1	0.635981	51.3356
GOTERM_BP_DIRECT	GO:0007249~I-kappaB kinase/NF-kappaB signaling	8	0.738689	0.0398008	IRAK2, TRAF2, TIFAB, TNF, RELB, BCL3, NFKB2, BIRC3	897	60	16792	2.49602	1	0.647834	52.7152
GOTERM_BP_DIRECT	GO:0009791~post-embryonic development	9	0.831025	0.0401666	BMP4, ATF5, LHX1, CSRNP1, DHCR7, TIPARP, SEMA3C, PLEKHA1, SOD2	897	73	16792	2.30797	1	0.64874	53.0463
GOTERM_BP_DIRECT	GO:0043407~negative regulation of MAP kinase activity	6	0.554017	0.0409041	BMP4, DAB2IP, DUSP1, LYN, IL1B, SPRY4	897	36	16792	3.12003	1	0.653057	53.7072
GOTERM_BP_DIRECT	GO:0045893~positive regulation of transcription, DNA-templated	38	3.50877	0.0409546	TNF, GLIS2, TRIM16, RORB, RORA, MDK, SRC, CCNE1, BLOC1S2, LHX1, PAX8, BCL3, NKX3-1, IL1B, NR1H3, EGR1, KLF5, BMP4, FOXL2, TBX3, ZP3, STAT1, PROX1, DDIT3, ATF5, CD38, INHBA, ATF4, CD80, JUN, IRF7, SIX1, IRF1, CAND2, SMARCA1, KLF2, BAMBI, MAPRE3	897	515	16792	1.38129	1	0.651029	53.7521
GOTERM_BP_DIRECT	GO:0051603~proteolysis involved in cellular protein catabolic process	7	0.646353	0.0412928	CTSL, CTSK, PSMB7, FAP, LGMN, CTSB, PSMB9	897	48	16792	2.73003	1	0.651641	54.052
GOTERM_BP_DIRECT	GO:0048812~neuron projection morphogenesis	7	0.646353	0.0412928	SGK1, DAB2IP, CTTN, MAP1S, PLXNB1, MNX1, ITGA1	897	48	16792	2.73003	1	0.651641	54.052
GOTERM_BP_DIRECT	GO:0060135~maternal process involved in female pregnancy	5	0.461681	0.0416639	APOL2, IFI27, CCL2, DSG2, MMP7	897	25	16792	3.74404	1	0.652541	54.3788
GOTERM_BP_DIRECT	GO:0032735~positive regulation of interleukin-12 production	5	0.461681	0.0416639	CCR7, IL23A, CCL19, IDO1, CD40	897	25	16792	3.74404	1	0.652541	54.3788
GOTERM_BP_DIRECT	GO:0032270~positive regulation of cellular protein metabolic process	4	0.369344	0.0426023	INHBA, CSF1, NFKBIA, NR1H3	897	15	16792	4.99205	1	0.658458	55.1957
GOTERM_BP_DIRECT	GO:0051044~positive regulation of membrane protein ectodomain proteolysis	4	0.369344	0.0426023	TNFRSF1B, TNF, PACSIN3, IL1B	897	15	16792	4.99205	1	0.658458	55.1957
GOTERM_BP_DIRECT	GO:0042692~muscle cell differentiation	4	0.369344	0.0426023	RORA, ANKRD1, BIN1, IFRD1	897	15	16792	4.99205	1	0.658458	55.1957
GOTERM_BP_DIRECT	GO:0006825~copper ion transport	4	0.369344	0.0426023	ATOX1, FKBP4, SLC31A2, SCO2	897	15	16792	4.99205	1	0.658458	55.1957
GOTERM_BP_DIRECT	GO:0030168~platelet activation	12	1.10803	0.0432223	LAT, PLSCR1, LYN, GNA11, PRKCH, PIK3R5, ADRA2C, CD40, ITGB3, PRKCE, ITPR3, SRC	897	115	16792	1.95341	1	0.661454	55.7277
GOTERM_BP_DIRECT	GO:0030036~actin cytoskeleton organization	13	1.20037	0.0450963	DLC1, CXCL1, DMTN, PHACTR4, ARHGEF5, PALLD, RND3, PFN2, CDC42EP2, RAC3, PDE4DIP, ABL2, ADD2	897	130	16792	1.87202	1	0.674945	57.2998
GOTERM_BP_DIRECT	GO:0007411~axon guidance	15	1.38504	0.0452003	ZNF280B, ENAH, SCN1B, KIF5C, EFNB2, L1CAM, NR4A3, EPHB2, NCAM1, PTK2, SPTBN2, SEMA3C, NGFR, EXT1, MYH10	897	159	16792	1.76605	1	0.673426	57.3855
GOTERM_BP_DIRECT	GO:0000902~cell morphogenesis	8	0.738689	0.0463142	SHROOM3, MSX1, CAP2, TENM3, CLU, YAP1, KLF2, IL7R	897	62	16792	2.41551	1	0.680161	58.293
GOTERM_BP_DIRECT	GO:0016525~negative regulation of angiogenesis	8	0.738689	0.0463142	DAB2IP, CCL2, HOXA5, PML, ADGRB1, STAT1, EPHA2, CXCL10	897	62	16792	2.41551	1	0.680161	58.293
GOTERM_BP_DIRECT	GO:0006612~protein targeting to membrane	5	0.461681	0.0472334	PARD3, RTP4, NCF1, RAB3IP, MICALL1	897	26	16792	3.60003	1	0.685152	59.0281
GOTERM_BP_DIRECT	GO:0032757~positive regulation of interleukin-8 production	5	0.461681	0.0472334	DDX58, TNF, IL1B, HSPA1B, DDIT3	897	26	16792	3.60003	1	0.685152	59.0281
GOTERM_BP_DIRECT	GO:2001238~positive regulation of extrinsic apoptotic signaling pathway	5	0.461681	0.0472334	TRAF2, CAV1, TNFSF10, TNFRSF12A, PML	897	26	16792	3.60003	1	0.685152	59.0281
GOTERM_BP_DIRECT	GO:0007565~female pregnancy	10	0.923361	0.0475634	MUC1, CD38, NAMPT, ADM, BYSL, CLIC5, ITGA2, ADRA2C, IDO1, FOSL1	897	89	16792	2.10339	1	0.685422	59.289
GOTERM_BP_DIRECT	GO:0006357~regulation of transcription from RNA polymerase II promoter	33	3.04709	0.0479589	GLIS3, FOSL2, KIAA1958, NFKB2, TCEAL2, BUD31, HOXC6, BLZF1, CIR1, POU4F1, FOSL1, ETV3, MAFF, IKZF3, BATF2, TBX3, KLF9, RELB, HNF4G, SOD2, STAT2, ATF5, INHBA, ATF4, ATF3, NUPR1, ETV3L, GTF2IRD1, VEGFA, MNX1, MAFA, TFAP2C, TCF15	897	441	16792	1.40083	1	0.6862	59.5997
GOTERM_BP_DIRECT	GO:0050727~regulation of inflammatory response	8	0.738689	0.0498117	NAF1, IL1R1, MYD88, LYN, MGLL, BIRC3, TNFAIP3, TNIP1	897	63	16792	2.37717	1	0.69801	61.0253
GOTERM_BP_DIRECT	GO:0034340~response to type I interferon	3	0.277008	0.0499369	ISG15, C19ORF66, MX1	897	7	16792	8.02293	1	0.696674	61.1199
GOTERM_BP_DIRECT	GO:0002043~blood vessel endothelial cell proliferation involved in sprouting angiogenesis	3	0.277008	0.0499369	BMP4, NRARP, EPHA2	897	7	16792	8.02293	1	0.696674	61.1199
GOTERM_BP_DIRECT	GO:0003337~mesenchymal to epithelial transition involved in metanephros morphogenesis	3	0.277008	0.0499369	BMP4, PAX8, SIX2	897	7	16792	8.02293	1	0.696674	61.1199
GOTERM_BP_DIRECT	GO:0070383~DNA cytosine deamination	3	0.277008	0.0499369	APOBEC3A, APOBEC3H, APOBEC3D	897	7	16792	8.02293	1	0.696674	61.1199
GOTERM_BP_DIRECT	GO:0034351~negative regulation of glial cell apoptotic process	3	0.277008	0.0499369	TRAF2, CCL2, PRKCH	897	7	16792	8.02293	1	0.696674	61.1199
GOTERM_BP_DIRECT	GO:0050861~positive regulation of B cell receptor signaling pathway	3	0.277008	0.0499369	STAP1, LYN, PRKCH	897	7	16792	8.02293	1	0.696674	61.1199
GOTERM_BP_DIRECT	GO:2001237~negative regulation of extrinsic apoptotic signaling pathway	6	0.554017	0.0499643	BMP4, CTTN, YAP1, PELI3, GCLM, SRC	897	38	16792	2.95582	1	0.694621	61.1405
GOTERM_BP_DIRECT	GO:0008625~extrinsic apoptotic signaling pathway via death domain receptors	6	0.554017	0.0499643	TNFRSF10A, TNFRSF9, DAB2IP, TNF, BLOC1S2, TNFRSF10D	897	38	16792	2.95582	1	0.694621	61.1405
GOTERM_BP_DIRECT	GO:0042517~positive regulation of tyrosine phosphorylation of Stat3 protein	6	0.554017	0.0499643	HES1, IL23A, SOCS3, VEGFA, CRLF1, IL15	897	38	16792	2.95582	1	0.694621	61.1405
GOTERM_BP_DIRECT	GO:0008209~androgen metabolic process	4	0.369344	0.0504138	ADM, TIPARP, CYP19A1, PLEKHA1	897	16	16792	4.68004	1	0.695708	61.4782
GOTERM_BP_DIRECT	GO:0048011~neurotrophin TRK receptor signaling pathway	4	0.369344	0.0504138	AKT1S1, BCAR1, NGFR, SRC	897	16	16792	4.68004	1	0.695708	61.4782
GOTERM_BP_DIRECT	GO:0035458~cellular response to interferon-beta	4	0.369344	0.0504138	PNPT1, IRF1, STAT1, AIM2	897	16	16792	4.68004	1	0.695708	61.4782
GOTERM_BP_DIRECT	GO:0032481~positive regulation of type I interferon production	7	0.646353	0.0530813	POLR3G, MYD88, IRF7, IRF1, NFKB2, DHX58, POLR3D	897	51	16792	2.56944	1	0.712568	63.4256
GOTERM_BP_DIRECT	GO:0010575~positive regulation of vascular endothelial growth factor production	5	0.461681	0.0531943	ATF4, C5AR1, SULF2, IL1B, RORA	897	27	16792	3.4667	1	0.711159	63.506
GOTERM_BP_DIRECT	GO:0042476~odontogenesis	5	0.461681	0.0531943	BMP4, INHBA, SDC1, TUFT1, LAMB1	897	27	16792	3.4667	1	0.711159	63.506
GOTERM_BP_DIRECT	GO:0030574~collagen catabolic process	8	0.738689	0.053472	CTSL, CTSK, COL7A1, MMP19, MMP7, CTSB, COL5A3, MMP12	897	64	16792	2.34002	1	0.710899	63.7029
GOTERM_BP_DIRECT	GO:0007204~positive regulation of cytosolic calcium ion concentration	13	1.20037	0.0545564	CD38, C5AR2, CCR7, PTGER2, GPR35, C5AR1, ADM, CXCL13, C1QTNF1, NMB, CIB2, ITPR3, ABL2	897	134	16792	1.81614	1	0.716128	64.4622
GOTERM_BP_DIRECT	GO:0007568~aging	15	1.38504	0.0582419	CCL2, TPRA1, BCL2A1, MMP7, PAX5, SERPING1, NFKB2, IL15, GCLM, ADA, TNFRSF1B, ADM, HAMP, JUN, LOXL2	897	165	16792	1.70183	1	0.737849	66.9318
GOTERM_BP_DIRECT	GO:0030308~negative regulation of cell growth	12	1.10803	0.0585038	NOV, INHBA, MSX1, CYP27B1, SERPINE2, BST2, TRO, CDKN2D, PML, OSGIN1, DNAJB2, DCUN1D3	897	121	16792	1.85655	1	0.737377	67.101
GOTERM_BP_DIRECT	GO:0048663~neuron fate commitment	4	0.369344	0.058866	NOTCH3, BMP4, OLIG2, C17ORF96	897	17	16792	4.40475	1	0.737527	67.3337
GOTERM_BP_DIRECT	GO:0030224~monocyte differentiation	4	0.369344	0.058866	BMP4, JUN, VEGFA, MT1G	897	17	16792	4.40475	1	0.737527	67.3337
GOTERM_BP_DIRECT	GO:1902041~regulation of extrinsic apoptotic signaling pathway via death domain receptors	4	0.369344	0.058866	TNFRSF10A, TRAF2, TNFSF10, MADD	897	17	16792	4.40475	1	0.737527	67.3337
GOTERM_BP_DIRECT	GO:0021537~telencephalon development	4	0.369344	0.058866	HES1, BMP4, LHX1, SIX3	897	17	16792	4.40475	1	0.737527	67.3337
GOTERM_BP_DIRECT	GO:0048535~lymph node development	4	0.369344	0.058866	CXCR5, CXCL13, IL15, IL7R	897	17	16792	4.40475	1	0.737527	67.3337
GOTERM_BP_DIRECT	GO:0090630~activation of GTPase activity	9	0.831025	0.0592865	NTRK3, CCR7, CXCL13, RASGRP1, TBC1D30, EPHA2, ARHGEF10, ADPRH, TBC1D2	897	79	16792	2.13268	1	0.738032	67.6018
GOTERM_BP_DIRECT	GO:0050728~negative regulation of inflammatory response	9	0.831025	0.0592865	NOV, TNFAIP6, TNFRSF1B, SOCS3, ACP5, RORA, TNFAIP3, ADA, NR1H3	897	79	16792	2.13268	1	0.738032	67.6018
GOTERM_BP_DIRECT	GO:0032715~negative regulation of interleukin-6 production	5	0.461681	0.0595436	ORM1, TNF, ZC3H12A, KLF2, TNFAIP3	897	28	16792	3.34289	1	0.73754	67.7647
GOTERM_BP_DIRECT	GO:0050900~leukocyte migration	12	1.10803	0.0613577	CD48, ICAM1, CAV1, C5AR1, LYN, SELL, PDE4B, L1CAM, ITGB3, YES1, SRC, SLC7A11	897	122	16792	1.84133	1	0.746326	68.8922
GOTERM_BP_DIRECT	GO:0048339~paraxial mesoderm development	3	0.277008	0.0642737	DLL3, YAP1, TCF15	897	8	16792	7.02007	1	0.76088	70.627
GOTERM_BP_DIRECT	GO:1900165~negative regulation of interleukin-6 secretion	3	0.277008	0.0642737	C5AR2, SYT11, ZC3H12A	897	8	16792	7.02007	1	0.76088	70.627
GOTERM_BP_DIRECT	GO:0001825~blastocyst formation	3	0.277008	0.0642737	TJP1, ZP3, SKIL	897	8	16792	7.02007	1	0.76088	70.627
GOTERM_BP_DIRECT	GO:0010529~negative regulation of transposition	3	0.277008	0.0642737	APOBEC3A, APOBEC3H, APOBEC3D	897	8	16792	7.02007	1	0.76088	70.627
GOTERM_BP_DIRECT	GO:0010888~negative regulation of lipid storage	3	0.277008	0.0642737	TNF, NFKBIA, ITGB3	897	8	16792	7.02007	1	0.76088	70.627
GOTERM_BP_DIRECT	GO:0010818~T cell chemotaxis	3	0.277008	0.0642737	CCL3, CXCL11, CXCL10	897	8	16792	7.02007	1	0.76088	70.627
GOTERM_BP_DIRECT	GO:0002467~germinal center formation	3	0.277008	0.0642737	CXCL13, BCL3, NFKB2	897	8	16792	7.02007	1	0.76088	70.627
GOTERM_BP_DIRECT	GO:0014909~smooth muscle cell migration	3	0.277008	0.0642737	NOV, DDR1, ITGB3	897	8	16792	7.02007	1	0.76088	70.627
GOTERM_BP_DIRECT	GO:0051209~release of sequestered calcium ion into cytosol	6	0.554017	0.0655895	CCR7, TRPA1, CCL19, PRKCE, ITPR3, DDIT3	897	41	16792	2.73954	1	0.766062	71.3794
GOTERM_BP_DIRECT	GO:0032526~response to retinoic acid	6	0.554017	0.0655895	CD38, MICB, DUSP1, PTGES, CDKN2D, TRIM16	897	41	16792	2.73954	1	0.766062	71.3794
GOTERM_BP_DIRECT	GO:0048008~platelet-derived growth factor receptor signaling pathway	5	0.461681	0.0662764	CSRNP1, BCAR1, TIPARP, SRC, PLEKHA1	897	29	16792	3.22762	1	0.767777	71.7649
GOTERM_BP_DIRECT	GO:0042149~cellular response to glucose starvation	5	0.461681	0.0662764	ATF4, PICK1, UPP1, ZC3H12A, ASNS	897	29	16792	3.22762	1	0.767777	71.7649
GOTERM_BP_DIRECT	GO:0007163~establishment or maintenance of cell polarity	5	0.461681	0.0662764	PARD3, CAP2, SYNE2, CCL4L1, CCL4	897	29	16792	3.22762	1	0.767777	71.7649
GOTERM_BP_DIRECT	GO:0043085~positive regulation of catalytic activity	9	0.831025	0.066745	SH3PXD2B, CXCL1, CAV1, PHACTR4, NCF1, DCP1A, NCF1C, NCF1B, AZIN2	897	81	16792	2.08002	1	0.768317	72.025
GOTERM_BP_DIRECT	GO:0046597~negative regulation of viral entry into host cell	4	0.369344	0.0679353	TRIM5, IFITM1, IFITM2, IFITM3	897	18	16792	4.16004	1	0.772588	72.6758
GOTERM_BP_DIRECT	GO:0071577~zinc II ion transmembrane transport	4	0.369344	0.0679353	SLC39A14, SLC39A13, SLC30A4, SLC30A3	897	18	16792	4.16004	1	0.772588	72.6758
GOTERM_BP_DIRECT	GO:0043623~cellular protein complex assembly	4	0.369344	0.0679353	TRAF2, PDE4DIP, CCL5, LOC653513	897	18	16792	4.16004	1	0.772588	72.6758
GOTERM_BP_DIRECT	GO:0042267~natural killer cell mediated cytotoxicity	4	0.369344	0.0679353	MICB, ULBP1, ULBP2, SLAMF7	897	18	16792	4.16004	1	0.772588	72.6758
GOTERM_BP_DIRECT	GO:0030225~macrophage differentiation	4	0.369344	0.0679353	BMP4, CEBPE, CSF1, VEGFA	897	18	16792	4.16004	1	0.772588	72.6758
GOTERM_BP_DIRECT	GO:0033280~response to vitamin D	4	0.369344	0.0679353	CYP27B1, STC2, CDKN2D, CXCL10	897	18	16792	4.16004	1	0.772588	72.6758
GOTERM_BP_DIRECT	GO:0007169~transmembrane receptor protein tyrosine kinase signaling pathway	10	0.923361	0.0702905	NTRK3, DDR1, MPZL1, STAP1, LYN, CSF1, MET, TNK2, YES1, ABL2	897	96	16792	1.95002	1	0.782516	73.9214
GOTERM_BP_DIRECT	GO:0071456~cellular response to hypoxia	10	0.923361	0.0702905	ICAM1, STC2, HMOX1, VEGFA, NKX3-1, CPEB1, RORA, ANKRD1, PRKCE, SRC	897	96	16792	1.95002	1	0.782516	73.9214
GOTERM_BP_DIRECT	GO:0045599~negative regulation of fat cell differentiation	6	0.554017	0.0713385	TNF, RUNX1T1, RORA, WWTR1, DDIT3, SOD2	897	42	16792	2.67431	1	0.785744	74.4582
GOTERM_BP_DIRECT	GO:0007566~embryo implantation	6	0.554017	0.0713385	DDR1, STC2, PRLR, FKBP4, TRO, IL1B	897	42	16792	2.67431	1	0.785744	74.4582
GOTERM_BP_DIRECT	GO:0097191~extrinsic apoptotic signaling pathway	6	0.554017	0.0713385	TNFRSF10A, INHBA, TNFRSF1B, TNF, TNFRSF12A, PML	897	42	16792	2.67431	1	0.785744	74.4582
GOTERM_BP_DIRECT	GO:0044344~cellular response to fibroblast growth factor stimulus	5	0.461681	0.0733865	CCL2, LHX1, CXCL8, CCL5, GCLM	897	30	16792	3.12003	1	0.793556	75.4772
GOTERM_BP_DIRECT	GO:0060325~face morphogenesis	5	0.461681	0.0733865	MSX1, CRISPLD1, CSRNP1, TIPARP, PLEKHA1	897	30	16792	3.12003	1	0.793556	75.4772
GOTERM_BP_DIRECT	GO:0001938~positive regulation of endothelial cell proliferation	8	0.738689	0.074249	BMP4, CAV2, CCL2, NRARP, JUN, VEGFA, ITGB3, PROX1	897	69	16792	2.17046	1	0.795703	75.8947
GOTERM_BP_DIRECT	GO:0001666~response to hypoxia	15	1.38504	0.0764258	MUC1, EGR1, CAV1, CCL2, PML, ITGA2, PDLIM1, ADA, SOD2, CD38, ADM, HMOX1, VEGFA, LOXL2, DPP4	897	172	16792	1.63257	1	0.80361	76.9189
GOTERM_BP_DIRECT	GO:0001570~vasculogenesis	7	0.646353	0.0768407	CAV1, PTK2, ADM, VEGFA, TIPARP, YAP1, EPHA2	897	56	16792	2.34002	1	0.80366	77.1093
GOTERM_BP_DIRECT	GO:0045785~positive regulation of cell adhesion	6	0.554017	0.0773546	CCR7, TNF, VEGFA, TGM2, ITGA2, CCL5	897	43	16792	2.61212	1	0.804136	77.3432
GOTERM_BP_DIRECT	GO:0045429~positive regulation of nitric oxide biosynthetic process	6	0.554017	0.0773546	ICAM1, TNF, CLU, IL1B, KLF2, SOD2	897	43	16792	2.61212	1	0.804136	77.3432
GOTERM_BP_DIRECT	GO:0060122~inner ear receptor stereocilium organization	4	0.369344	0.077595	HES1, KIF3A, CECR2, SDC4	897	19	16792	3.94109	1	0.803436	77.4518
GOTERM_BP_DIRECT	GO:0051493~regulation of cytoskeleton organization	4	0.369344	0.077595	PTK2, PLXNB1, ARHGEF5, NEXN	897	19	16792	3.94109	1	0.803436	77.4518
GOTERM_BP_DIRECT	GO:0050771~negative regulation of axonogenesis	4	0.369344	0.077595	PTK2, RTN4R, NGFR, EPHB2	897	19	16792	3.94109	1	0.803436	77.4518
GOTERM_BP_DIRECT	GO:0071300~cellular response to retinoic acid	8	0.738689	0.0789024	MUC1, NTRK3, CCL2, LYN, RORB, YAP1, YES1, ABL2	897	70	16792	2.13945	1	0.807265	78.0339
GOTERM_BP_DIRECT	GO:0034144~negative regulation of toll-like receptor 4 signaling pathway	3	0.277008	0.0797858	DAB2IP, LYN, TNFAIP3	897	9	16792	6.24006	1	0.809242	78.4192
GOTERM_BP_DIRECT	GO:0035457~cellular response to interferon-alpha	3	0.277008	0.0797858	IFIT3, IFIT2, OAS1	897	9	16792	6.24006	1	0.809242	78.4192
GOTERM_BP_DIRECT	GO:0048245~eosinophil chemotaxis	3	0.277008	0.0797858	CCL3, CCL5, CCL7	897	9	16792	6.24006	1	0.809242	78.4192
GOTERM_BP_DIRECT	GO:0006596~polyamine biosynthetic process	3	0.277008	0.0797858	SAT1, SMOX, AZIN2	897	9	16792	6.24006	1	0.809242	78.4192
GOTERM_BP_DIRECT	GO:0070234~positive regulation of T cell apoptotic process	3	0.277008	0.0797858	ICAM1, IDO1, CCL5	897	9	16792	6.24006	1	0.809242	78.4192
GOTERM_BP_DIRECT	GO:0002237~response to molecule of bacterial origin	3	0.277008	0.0797858	CXCL2, CXCL8, TNFAIP3	897	9	16792	6.24006	1	0.809242	78.4192
GOTERM_BP_DIRECT	GO:0001778~plasma membrane repair	3	0.277008	0.0797858	DYSF, SYT11, MYH10	897	9	16792	6.24006	1	0.809242	78.4192
GOTERM_BP_DIRECT	GO:0006688~glycosphingolipid biosynthetic process	3	0.277008	0.0797858	A4GALT, UGCG, ST8SIA5	897	9	16792	6.24006	1	0.809242	78.4192
GOTERM_BP_DIRECT	GO:1900119~positive regulation of execution phase of apoptosis	3	0.277008	0.0797858	DLC1, FAP, ZC3H12A	897	9	16792	6.24006	1	0.809242	78.4192
GOTERM_BP_DIRECT	GO:0071243~cellular response to arsenic-containing substance	3	0.277008	0.0797858	PPIF, ZFAND2A, HMOX1	897	9	16792	6.24006	1	0.809242	78.4192
GOTERM_BP_DIRECT	GO:0043583~ear development	3	0.277008	0.0797858	DDR1, ECE1, TCF15	897	9	16792	6.24006	1	0.809242	78.4192
GOTERM_BP_DIRECT	GO:0002480~antigen processing and presentation of exogenous peptide antigen via MHC class I, TAP-independent	3	0.277008	0.0797858	HLA-H, HLA-E, HLA-F	897	9	16792	6.24006	1	0.809242	78.4192
GOTERM_BP_DIRECT	GO:0006930~substrate-dependent cell migration, cell extension	3	0.277008	0.0797858	CTTN, CD2AP, MYH10	897	9	16792	6.24006	1	0.809242	78.4192
GOTERM_BP_DIRECT	GO:0045765~regulation of angiogenesis	5	0.461681	0.0808661	ID1, CXCL13, TNFRSF12A, HMOX1, EPHA2	897	31	16792	3.01938	1	0.811982	78.8817
GOTERM_BP_DIRECT	GO:0030073~insulin secretion	5	0.461681	0.0808661	IL1RN, ILDR2, MAFA, RIMS2, GAL	897	31	16792	3.01938	1	0.811982	78.8817
GOTERM_BP_DIRECT	GO:0043552~positive regulation of phosphatidylinositol 3-kinase activity	5	0.461681	0.0808661	PTK2, CCR7, LYN, CCL19, SRC	897	31	16792	3.01938	1	0.811982	78.8817
GOTERM_BP_DIRECT	GO:0043401~steroid hormone mediated signaling pathway	7	0.646353	0.0822098	BMP4, NR6A1, RORB, RORA, HNF4G, NR4A3, NR1H3	897	57	16792	2.29897	1	0.815705	79.4438
GOTERM_BP_DIRECT	GO:0071260~cellular response to mechanical stimulus	8	0.738689	0.0837215	TNFRSF10A, MYD88, IRF1, MMP7, IL1B, ITGA2, ANKRD1, CD40	897	71	16792	2.10932	1	0.819972	80.0593
GOTERM_BP_DIRECT	GO:0008284~positive regulation of cell proliferation	33	3.04709	0.086973	NAMPT, MVD, CSF1, BTC, CRLF1, NMB, IL15, CXCL10, S1PR2, PTK2, BLOC1S2, TGFA, NKX3-1, YAP1, FOSL1, DPP4, KLF5, TBX3, LYN, CRIP2, EFNB2, WWTR1, PROX1, DOT1L, HES1, NTRK3, ATF3, TNFSF13B, ADM, CCND2, VEGFA, AREG, BAMBI	897	466	16792	1.32568	1	0.830519	81.3246
GOTERM_BP_DIRECT	GO:0051592~response to calcium ion	7	0.646353	0.0877822	CAV1, SDC1, DUSP1, PTGES, RANBP1, ITPR3, HOMER1	897	58	16792	2.25933	1	0.831863	81.6275
GOTERM_BP_DIRECT	GO:0048013~ephrin receptor signaling pathway	9	0.831025	0.0878148	NTRK3, PTK2, LYN, EFNB2, YES1, EPHB4, SRC, EPHA2, EPHB2	897	86	16792	1.95909	1	0.83042	81.6396
GOTERM_BP_DIRECT	GO:0050850~positive regulation of calcium-mediated signaling	4	0.369344	0.0878163	CCL3, CCL4L1, CCL4, ADA	897	20	16792	3.74404	1	0.828867	81.6402
GOTERM_BP_DIRECT	GO:0046697~decidualization	4	0.369344	0.0878163	CYP27B1, STC2, CTSB, GJB2	897	20	16792	3.74404	1	0.828867	81.6402
GOTERM_BP_DIRECT	GO:1902895~positive regulation of pri-miRNA transcription from RNA polymerase II promoter	4	0.369344	0.0878163	BMP4, JUN, NGFR, SMAD1	897	20	16792	3.74404	1	0.828867	81.6402
GOTERM_BP_DIRECT	GO:0042326~negative regulation of phosphorylation	4	0.369344	0.0878163	BMP4, INHBA, STAP1, CDKN2D	897	20	16792	3.74404	1	0.828867	81.6402
GOTERM_BP_DIRECT	GO:0007399~nervous system development	22	2.03139	0.0887141	CXCL1, FZD9, ZC4H2, GLIS2, SERF1B, MAP1B, BEX1, NINJ1, L1CAM, GAL, MDK, APLP1, EPHB2, DPF1, HES1, INHBA, PCDH1, IGSF8, MAP1S, LHX1, VEGFA, ZC3H12A	897	287	16792	1.435	1	0.83053	81.9706
GOTERM_BP_DIRECT	GO:0043406~positive regulation of MAP kinase activity	7	0.646353	0.0935559	TNF, RASGRP1, VEGFA, KITLG, PIK3R5, CD40, SRC	897	59	16792	2.22104	1	0.845459	83.6576
GOTERM_BP_DIRECT	GO:0050776~regulation of immune response	15	1.38504	0.0946615	PVR, NCR3LG1, ICAM1, HLA-H, MICB, IFITM1, SELL, CD40, SLAMF7, HLA-E, HLA-F, IRF7, ULBP1, IRF1, KIR2DL4	897	178	16792	1.57754	1	0.847547	84.0213
GOTERM_BP_DIRECT	GO:0010761~fibroblast migration	3	0.277008	0.0963074	NOV, SYNE2, PML	897	10	16792	5.61605	1	0.851273	84.5486
GOTERM_BP_DIRECT	GO:0019371~cyclooxygenase pathway	3	0.277008	0.0963074	CBR1, PTGDS, PTGES	897	10	16792	5.61605	1	0.851273	84.5486
GOTERM_BP_DIRECT	GO:0060674~placenta blood vessel development	3	0.277008	0.0963074	ITGB8, SOCS3, FOSL1	897	10	16792	5.61605	1	0.851273	84.5486
GOTERM_BP_DIRECT	GO:0033089~positive regulation of T cell differentiation in thymus	3	0.277008	0.0963074	RASGRP1, IL7R, ADA	897	10	16792	5.61605	1	0.851273	84.5486
GOTERM_BP_DIRECT	GO:0071803~positive regulation of podosome assembly	3	0.277008	0.0963074	TNF, ARHGEF5, SRC	897	10	16792	5.61605	1	0.851273	84.5486
GOTERM_BP_DIRECT	GO:2000406~positive regulation of T cell migration	3	0.277008	0.0963074	CCL20, CCL5, CXCL10	897	10	16792	5.61605	1	0.851273	84.5486
GOTERM_BP_DIRECT	GO:0070555~response to interleukin-1	5	0.461681	0.0968974	IRAK2, CD38, IL1R1, MYD88, SRC	897	33	16792	2.83639	1	0.851667	84.7336
GOTERM_BP_DIRECT	GO:0032729~positive regulation of interferon-gamma production	6	0.554017	0.0969727	TNF, IL23A, ZP3, PDE4B, BCL3, IL1B	897	46	16792	2.44176	1	0.850477	84.757
GOTERM_BP_DIRECT	GO:0030879~mammary gland development	4	0.369344	0.0985687	CAV1, ARHGAP5, TBX3, ITGA2	897	21	16792	3.56575	1	0.853926	85.2463
GOTERM_BP_DIRECT	GO:0031016~pancreas development	4	0.369344	0.0985687	HES1, WFS1, ILDR2, PROX1	897	21	16792	3.56575	1	0.853926	85.2463
GOTERM_BP_DIRECT	GO:0045987~positive regulation of smooth muscle contraction	4	0.369344	0.0985687	CTTN, SPHK1, ITGA2, ADA	897	21	16792	3.56575	1	0.853926	85.2463
GOTERM_BP_DIRECT	GO:1900182~positive regulation of protein localization to nucleus	4	0.369344	0.0985687	GLIS2, NGFR, CD2AP, SRC	897	21	16792	3.56575	1	0.853926	85.2463
GOTERM_BP_DIRECT	GO:0043433~negative regulation of sequence-specific DNA binding transcription factor activity	7	0.646353	0.0995287	ID1, WFS1, GLIS2, HMOX1, BHLHE40, PROX1, DDIT3	897	60	16792	2.18402	1	0.855399	85.5333

## Sheet: Up GO in coinfection Vs Mmass_D
Category	Term	Count	%	PValue	Genes	List Total	Pop Hits	Pop Total	Fold Enrichment	Bonferroni	Benjamini	FDR
GOTERM_BP_DIRECT	GO:0030878~thyroid gland development	6	1.1194	0.000358481	HHEX, HOXA5, PAX8, FOXE1, SMAD3, TBX1	427	25	16792	9.43813	0.517918	0.517918	0.6158
GOTERM_BP_DIRECT	GO:0016049~cell growth	8	1.49254	0.000510802	ATAD3A, ATP6V0E2, NUPR1, DGKD, EDN1, SGMS1, EMP1, TGFB2	427	56	16792	5.61793	0.646456	0.405404	0.876373
GOTERM_BP_DIRECT	GO:0006366~transcription from RNA polymerase II promoter	27	5.03731	0.000674133	STK16, PAX6, NFIX, MYBL1, GATA2, MEIS3, HOXA5, PAX8, HOXA7, CREB3L1, POU4F1, PITX1, EGR1, KLF5, BATF3, CEBPE, SIX3, SIX2, CREB5, SMAD1, FOSB, DLX3, MSX1, HEYL, FOXC1, MAFA, NFIA	427	513	16792	2.06976	0.746483	0.367099	1.15507
GOTERM_BP_DIRECT	GO:0009952~anterior/posterior pattern specification	9	1.6791	0.00094436	HOXC10, HOXC6, HHEX, MSX1, HOXC9, HOXB7, HOXA5, HOXA7, TBX1	427	80	16792	4.42412	0.853785	0.381631	1.61454
GOTERM_BP_DIRECT	GO:0000122~negative regulation of transcription from RNA polymerase II promoter	33	6.15672	0.00155927	WFS1, EDN1, PAX6, FHL2, NFIX, PAWR, KANK2, GATA2, HOXA7, NR2F6, POU4F1, CC2D1A, EGR1, KLF5, BATF3, ZNF593, DAB2IP, BEND3, TBX2, SMAD3, HES6, FOSB, WWTR1, ASCL2, CDKN1C, HHEX, IFI27, MSX1, HEYL, DLX4, FOXE1, NFIA, VLDLR	427	720	16792	1.80242	0.958231	0.470128	2.6526
GOTERM_BP_DIRECT	GO:0010923~negative regulation of phosphatase activity	7	1.30597	0.0017651	SH2D4A, ARFGEF3, DLG3, LMTK3, CAMSAP3, SPOCD1, DLG2	427	51	16792	5.39762	0.972544	0.450746	2.99776
GOTERM_BP_DIRECT	GO:0045944~positive regulation of transcription from RNA polymerase II promoter	41	7.64925	0.00211648	STK16, TFR2, EDN1, BEX1, PAX6, NFIX, MYBL1, RORA, MED12L, GATA2, MEIS3, HOXA5, PAX8, GALR2, HOXA7, NKX3-1, CREB3L1, POU4F1, PITX1, EGR1, KLF5, DAB2IP, CEBPE, SIX3, SIX2, SMAD3, TBX1, FOSB, EN2, SMAD1, WWTR1, DLX3, HHEX, MSX1, RPS6KA4, HEYL, NHLH2, FOXC1, MAFA, APBB1, NFIA	427	981	16792	1.64357	0.986588	0.459869	3.58434
GOTERM_BP_DIRECT	GO:0007399~nervous system development	17	3.17164	0.00280188	ZC4H2, SCN3B, BEX1, FGF11, HES6, TTLL7, SIGMAR1, MDK, APLP1, DPF1, EPHB2, PCDH1, PAFAH1B3, GPSM1, DLG3, DLG2, VLDLR	427	287	16792	2.32939	0.996687	0.510185	4.71889
GOTERM_BP_DIRECT	GO:0031175~neuron projection development	9	1.6791	0.00391446	GPRIN1, NCDN, RAC3, GALR2, MAP2, PHGDH, POU4F1, CAMSAP3, HDGFRP3	427	100	16792	3.5393	0.999658	0.588045	6.53385
GOTERM_BP_DIRECT	GO:0045930~negative regulation of mitotic cell cycle	5	0.932836	0.00392202	PTPN3, SMAD3, NKX3-1, FOXC1, SLC9A3R1	427	26	16792	7.5626	0.999664	0.550536	6.54607
GOTERM_BP_DIRECT	GO:0021983~pituitary gland development	5	0.932836	0.00516164	GATA2, MSX1, SIX3, PAX6, PITX1	427	28	16792	7.02242	0.999973	0.616102	8.52965
GOTERM_BP_DIRECT	GO:0060325~face morphogenesis	5	0.932836	0.00663929	MSX1, RRAS, TBX1, TGFB2, PLEKHA1	427	30	16792	6.55425	0.999999	0.676859	10.8423
GOTERM_BP_DIRECT	GO:0007219~Notch signaling pathway	9	1.6791	0.00898081	HHEX, GMDS, TBX2, CHAC1, HEYL, DTX3, DLL3, FOXC1, MDK	427	115	16792	3.07765	1	0.756391	14.3945
GOTERM_BP_DIRECT	GO:0001525~angiogenesis	13	2.42537	0.0117468	KLF5, PTK2, DAB2IP, TNFRSF12A, HOXA7, MFGE8, ADM2, TBX1, NOS3, RORA, ADGRG1, EPHB2, TGFB2	427	223	16792	2.29252	1	0.820501	18.4189
GOTERM_BP_DIRECT	GO:0032808~lacrimal gland development	3	0.559701	0.0123916	IGSF3, PAX6, FOXC1	427	7	16792	16.8538	1	0.81578	19.331
GOTERM_BP_DIRECT	GO:0016477~cell migration	11	2.05224	0.0125197	HOXA5, PTK6, RHBDF1, CDC42BPA, FOXE1, PTK7, SIX2, FOXC1, MDK, ADGRG1, TGFB2	427	172	16792	2.515	1	0.798589	19.5112
GOTERM_BP_DIRECT	GO:0042474~middle ear morphogenesis	4	0.746269	0.0134101	MSX1, EDN1, SIX2, TBX1	427	20	16792	7.86511	1	0.801334	20.7524
GOTERM_BP_DIRECT	GO:0035264~multicellular organism growth	7	1.30597	0.0159839	CDKN1C, HHEX, HOXA5, SPTBN2, ETNK2, WWTR1, PLEKHA1	427	80	16792	3.44098	1	0.838244	24.2397
GOTERM_BP_DIRECT	GO:0048339~paraxial mesoderm development	3	0.559701	0.0162469	EPB41L5, DLL3, TCF15	427	8	16792	14.7471	1	0.826992	24.5878
GOTERM_BP_DIRECT	GO:0001756~somitogenesis	5	0.932836	0.0166767	DLL3, SMAD3, NKX3-1, FOXC1, TCF15	427	39	16792	5.04173	1	0.819345	25.1534
GOTERM_BP_DIRECT	GO:0007411~axon guidance	10	1.86567	0.0202861	ENAH, PTK2, EFNA3, SPTBN2, PAX6, NGFR, SPON2, PTPRO, TGFB2, EPHB2	427	159	16792	2.4733	1	0.862761	29.7481
GOTERM_BP_DIRECT	GO:0032835~glomerulus development	3	0.559701	0.0205416	HEYL, WWTR1, PTPRO	427	9	16792	13.1085	1	0.853377	30.0631
GOTERM_BP_DIRECT	GO:0045198~establishment of epithelial cell apical/basal polarity	3	0.559701	0.0205416	PTK7, SLC9A3R1, TCF15	427	9	16792	13.1085	1	0.853377	30.0631
GOTERM_BP_DIRECT	GO:0035414~negative regulation of catenin import into nucleus	3	0.559701	0.0252512	DAB2IP, SLC9A3R1, WWTR1	427	10	16792	11.7977	1	0.895949	35.6359
GOTERM_BP_DIRECT	GO:0008652~cellular amino acid biosynthetic process	4	0.746269	0.027356	GOT2, PYCR1, ASNS, GPT2	427	26	16792	6.05008	1	0.90481	37.9889
GOTERM_BP_DIRECT	GO:2000178~negative regulation of neural precursor cell proliferation	3	0.559701	0.0303518	GATA2, PAX6, SPINT1	427	11	16792	10.7251	1	0.918643	41.1984
GOTERM_BP_DIRECT	GO:0071347~cellular response to interleukin-1	6	1.1194	0.0341294	CCL1, DAB2IP, EDN1, NKX3-1, RORA, CCL17	427	71	16792	3.32328	1	0.933989	45.0227
GOTERM_BP_DIRECT	GO:0001655~urogenital system development	3	0.559701	0.0358207	GATA2, PAX8, EPHB2	427	12	16792	9.83138	1	0.936031	46.6579
GOTERM_BP_DIRECT	GO:0043542~endothelial cell migration	4	0.746269	0.0363728	PTK2, S100P, NOS3, S100A2	427	29	16792	5.42421	1	0.932309	47.1817
GOTERM_BP_DIRECT	GO:0001654~eye development	4	0.746269	0.0396766	SIX3, PAX6, FOXC1, TGFB2	427	30	16792	5.2434	1	0.941629	50.2161
GOTERM_BP_DIRECT	GO:0006809~nitric oxide biosynthetic process	3	0.559701	0.041636	NOS3, RORA, GCHFR	427	13	16792	9.07512	1	0.944134	51.9375
GOTERM_BP_DIRECT	GO:0060038~cardiac muscle cell proliferation	3	0.559701	0.041636	FOXC1, SMAD1, TGFB2	427	13	16792	9.07512	1	0.944134	51.9375
GOTERM_BP_DIRECT	GO:0019233~sensory perception of pain	5	0.932836	0.0425621	PENK, SCN3B, EDN1, NLGN2, DLG2	427	52	16792	3.7813	1	0.942455	52.7313
GOTERM_BP_DIRECT	GO:0043507~positive regulation of JUN kinase activity	4	0.746269	0.0431269	DAB2IP, TNFRSF11A, ARHGEF5, EDN1	427	31	16792	5.07426	1	0.939402	53.2095
GOTERM_BP_DIRECT	GO:0030901~midbrain development	4	0.746269	0.0431269	MSX1, WLS, SMAD1, EN2	427	31	16792	5.07426	1	0.939402	53.2095
GOTERM_BP_DIRECT	GO:0007507~heart development	10	1.86567	0.0440951	GATA2, ECE2, XIRP1, GNA11, EDN1, NKX3-1, TBX1, FOXC1, TNNI3, TGFB2	427	183	16792	2.14894	1	0.938022	54.0185
GOTERM_BP_DIRECT	GO:0007498~mesoderm development	4	0.746269	0.0467222	SECTM1, POU4F1, TBX1, TCF15	427	32	16792	4.91569	1	0.942954	56.1477
GOTERM_BP_DIRECT	GO:0055085~transmembrane transport	12	2.23881	0.0474169	SLC22A17, SLC45A3, SPNS2, ABCB9, SLC37A3, SLC41A1, SV2A, CYB561, SLC43A1, SLC46A1, ABCG1, ADD2	427	244	16792	1.93404	1	0.940659	56.695
GOTERM_BP_DIRECT	GO:0003407~neural retina development	3	0.559701	0.0477768	RAB11FIP4, ATP2B4, TGFB2	427	14	16792	8.4269	1	0.937172	56.976
GOTERM_BP_DIRECT	GO:0045087~innate immune response	18	3.35821	0.0480177	POLR3G, F12, DAB2IP, CLU, MAP4K2, NLRX1, C1R, SERPING1, C1S, ECSIT, AIM2, APOBEC3A, PTK2, SARM1, SAA1, PTK6, SPON2, TBKBP1	427	430	16792	1.64618	1	0.933229	57.1632
GOTERM_BP_DIRECT	GO:0060465~pharynx development	2	0.373134	0.0500963	TBX2, FOXE1	427	2	16792	39.3255	1	0.93622	58.7463
GOTERM_BP_DIRECT	GO:0010718~positive regulation of epithelial to mesenchymal transition	4	0.746269	0.0504603	EPB41L5, SMAD3, WWTR1, TGFB2	427	33	16792	4.76673	1	0.932912	59.0178
GOTERM_BP_DIRECT	GO:0001764~neuron migration	7	1.30597	0.050969	GATA2, PTK2, POMGNT2, TUBB2B, PAX6, TLX3, MARK1	427	105	16792	2.6217	1	0.930154	59.3944
GOTERM_BP_DIRECT	GO:0007605~sensory perception of sound	8	1.49254	0.0529334	TJP1, WFS1, OTOF, TBX1, MYH14, SLC9A3R1, HOMER2, TPRN	427	133	16792	2.36545	1	0.932754	60.8183
GOTERM_BP_DIRECT	GO:0050680~negative regulation of epithelial cell proliferation	5	0.932836	0.0534331	CDKN1C, DAB2IP, PAX6, NKX3-1, TGFB2	427	56	16792	3.51121	1	0.9301	61.173
GOTERM_BP_DIRECT	GO:0035050~embryonic heart tube development	3	0.559701	0.0542227	HHEX, TBX2, FOXC1	427	15	16792	7.86511	1	0.928518	61.7272
GOTERM_BP_DIRECT	GO:0001890~placenta development	4	0.746269	0.0583565	ASCL2, DLX3, PTK2, ETNK2	427	35	16792	4.49435	1	0.93802	64.5092
GOTERM_BP_DIRECT	GO:0016486~peptide hormone processing	3	0.559701	0.0609546	ECE2, BACE2, SCG5	427	16	16792	7.37354	1	0.941813	66.159
GOTERM_BP_DIRECT	GO:0003203~endocardial cushion morphogenesis	3	0.559701	0.0609546	TBX2, HEYL, TGFB2	427	16	16792	7.37354	1	0.941813	66.159
GOTERM_BP_DIRECT	GO:0071356~cellular response to tumor necrosis factor	7	1.30597	0.0612141	CCL1, DAB2IP, EDN1, NKX3-1, RORA, SGMS1, CCL17	427	110	16792	2.50253	1	0.938854	66.3197
GOTERM_BP_DIRECT	GO:0007017~microtubule-based process	4	0.746269	0.0625097	TUBB2B, DYNLL2, TUBB2A, TUBA4A	427	36	16792	4.3695	1	0.938875	67.1116
GOTERM_BP_DIRECT	GO:0009636~response to toxic substance	6	1.1194	0.0649025	NUPR1, PENK, SLC7A8, EPHX2, PON2, ASNS	427	85	16792	2.77592	1	0.941863	68.5282
GOTERM_BP_DIRECT	GO:0048813~dendrite morphogenesis	4	0.746269	0.0667962	MAP2, CELSR2, MAP6, VLDLR	427	37	16792	4.25141	1	0.943362	69.6084
GOTERM_BP_DIRECT	GO:0061077~chaperone-mediated protein folding	4	0.746269	0.0667962	CLU, FKBP14, DNAJB2, FKBP1B	427	37	16792	4.25141	1	0.943362	69.6084
GOTERM_BP_DIRECT	GO:0030902~hindbrain development	3	0.559701	0.0679538	WLS, SMAD1, EN2	427	17	16792	6.9398	1	0.94297	70.2514
GOTERM_BP_DIRECT	GO:0051965~positive regulation of synapse assembly	5	0.932836	0.0722849	BHLHB9, LRRC4B, NLGN2, ADGRB1, EPHB2	427	62	16792	3.17141	1	0.949907	72.5452
GOTERM_BP_DIRECT	GO:0016525~negative regulation of angiogenesis	5	0.932836	0.0722849	HHEX, DAB2IP, HOXA5, FOXC1, ADGRB1	427	62	16792	3.17141	1	0.949907	72.5452
GOTERM_BP_DIRECT	GO:0051788~response to misfolded protein	2	0.373134	0.0741975	F12, CLU	427	3	16792	26.217	1	0.951055	73.5042
GOTERM_BP_DIRECT	GO:0010002~cardioblast differentiation	2	0.373134	0.0741975	ECE2, TGFB2	427	3	16792	26.217	1	0.951055	73.5042
GOTERM_BP_DIRECT	GO:0021986~habenula development	2	0.373134	0.0741975	PAX6, POU4F1	427	3	16792	26.217	1	0.951055	73.5042
GOTERM_BP_DIRECT	GO:1904888~cranial skeletal system development	2	0.373134	0.0741975	FOXE1, TGFB2	427	3	16792	26.217	1	0.951055	73.5042
GOTERM_BP_DIRECT	GO:1902083~negative regulation of peptidyl-cysteine S-nitrosylation	2	0.373134	0.0741975	ATP2B4, SNTA1	427	3	16792	26.217	1	0.951055	73.5042
GOTERM_BP_DIRECT	GO:0034436~glycoprotein transport	2	0.373134	0.0741975	ABCG1, VLDLR	427	3	16792	26.217	1	0.951055	73.5042
GOTERM_BP_DIRECT	GO:0006931~substrate-dependent cell migration, cell attachment to substrate	2	0.373134	0.0741975	TNFRSF12A, EPB41L5	427	3	16792	26.217	1	0.951055	73.5042
GOTERM_BP_DIRECT	GO:0048704~embryonic skeletal system morphogenesis	4	0.746269	0.0757579	HOXC9, HOXB7, HOXA5, HOXA7	427	39	16792	4.03339	1	0.951438	74.2632
GOTERM_BP_DIRECT	GO:0043065~positive regulation of apoptotic process	13	2.42537	0.0812268	DAB2IP, PNMA2, NUPR1, TNFRSF12A, HOXA5, MAP3K9, EEF1A2, CLU, POU4F1, NGFR, PAWR, BIN1, APBB1	427	300	16792	1.70411	1	0.958932	76.7645
GOTERM_BP_DIRECT	GO:0007263~nitric oxide mediated signal transduction	3	0.559701	0.0826835	GUCY1B3, NOS3, MAFA	427	19	16792	6.20929	1	0.95896	77.3911
GOTERM_BP_DIRECT	GO:0023019~signal transduction involved in regulation of gene expression	3	0.559701	0.0826835	MSX1, PAX6, SMAD3	427	19	16792	6.20929	1	0.95896	77.3911
GOTERM_BP_DIRECT	GO:0050771~negative regulation of axonogenesis	3	0.559701	0.0826835	PTK2, NGFR, EPHB2	427	19	16792	6.20929	1	0.95896	77.3911
GOTERM_BP_DIRECT	GO:0009653~anatomical structure morphogenesis	6	1.1194	0.0846442	HOXA4, PAX8, MNX1, FOXE1, SIX2, PITX1	427	92	16792	2.56471	1	0.959802	78.2094
GOTERM_BP_DIRECT	GO:0007417~central nervous system development	7	1.30597	0.0851055	NES, HPCAL4, PAX8, CASZ1, PAX6, NHLH2, TLX3	427	120	16792	2.29399	1	0.958229	78.3978
GOTERM_BP_DIRECT	GO:0030593~neutrophil chemotaxis	5	0.932836	0.0864918	CCL1, SAA1, EDN1, TGFB2, CCL17	427	66	16792	2.97921	1	0.958164	78.9548
GOTERM_BP_DIRECT	GO:0006874~cellular calcium ion homeostasis	6	1.1194	0.0876961	CCL1, ATP2B4, STC2, EPHX2, SV2A, TNNI3	427	93	16792	2.53713	1	0.957816	79.4277
GOTERM_BP_DIRECT	GO:0002548~monocyte chemotaxis	4	0.746269	0.090128	CCL1, TNFRSF11A, PTPRO, CCL17	427	42	16792	3.74529	1	0.959379	80.3523
GOTERM_BP_DIRECT	GO:0045599~negative regulation of fat cell differentiation	4	0.746269	0.090128	GATA2, SMAD3, RORA, WWTR1	427	42	16792	3.74529	1	0.959379	80.3523
GOTERM_BP_DIRECT	GO:0097191~extrinsic apoptotic signaling pathway	4	0.746269	0.090128	TNFRSF10A, TNFRSF12A, SMAD3, TGFB2	427	42	16792	3.74529	1	0.959379	80.3523
GOTERM_BP_DIRECT	GO:0006541~glutamine metabolic process	3	0.559701	0.0903805	PHGDH, ASNS, PFAS	427	20	16792	5.89883	1	0.957584	80.4461
GOTERM_BP_DIRECT	GO:1902895~positive regulation of pri-miRNA transcription from RNA polymerase II promoter	3	0.559701	0.0903805	SMAD3, NGFR, SMAD1	427	20	16792	5.89883	1	0.957584	80.4461
GOTERM_BP_DIRECT	GO:0007166~cell surface receptor signaling pathway	12	2.23881	0.0905762	TNFRSF10A, TSPAN2, LY6E, GALR2, EDN1, ADGRG6, MAPKAPK3, TSPAN6, TSPAN13, ADGRB1, ADGRG1, LAG3	427	274	16792	1.72229	1	0.95568	80.5184
GOTERM_BP_DIRECT	GO:0042981~regulation of apoptotic process	10	1.86567	0.0935285	TNFRSF10A, EGR1, TNFRSF11A, SARM1, TNFRSF10D, PAX8, BEX2, PPP1R13B, BIK, NGFR	427	213	16792	1.84627	1	0.958075	81.5797
GOTERM_BP_DIRECT	GO:0009749~response to glucose	5	0.932836	0.0940659	EGR1, SARM1, ILDR2, MAFA, FKBP1B	427	68	16792	2.89158	1	0.956768	81.767
GOTERM_BP_DIRECT	GO:0006357~regulation of transcription from RNA polymerase II promoter	17	3.17164	0.0973652	KIAA1958, FHL2, SMAD3, TBX1, FOSB, TCEAL2, FOXO6, HOXC6, ATP2B4, NUPR1, LYL1, MNX1, FOXE1, POU4F1, MAFA, FOXD2, TCF15	427	441	16792	1.51595	1	0.959525	82.8778
GOTERM_BP_DIRECT	GO:0038026~reelin-mediated signaling pathway	2	0.373134	0.0976886	DAB2IP, VLDLR	427	4	16792	19.6628	1	0.957977	82.9831
GOTERM_BP_DIRECT	GO:0019932~second-messenger-mediated signaling	2	0.373134	0.0976886	DGKD, TBXA2R	427	4	16792	19.6628	1	0.957977	82.9831
GOTERM_BP_DIRECT	GO:0045217~cell-cell junction maintenance	2	0.373134	0.0976886	NLGN2, MYADM	427	4	16792	19.6628	1	0.957977	82.9831
GOTERM_BP_DIRECT	GO:0040023~establishment of nucleus localization	2	0.373134	0.0976886	PTK2, SLC9A3R1	427	4	16792	19.6628	1	0.957977	82.9831
GOTERM_BP_DIRECT	GO:0032909~regulation of transforming growth factor beta2 production	2	0.373134	0.0976886	SMAD3, TGFB2	427	4	16792	19.6628	1	0.957977	82.9831
GOTERM_BP_DIRECT	GO:0006564~L-serine biosynthetic process	2	0.373134	0.0976886	PHGDH, PSAT1	427	4	16792	19.6628	1	0.957977	82.9831
GOTERM_BP_DIRECT	GO:0031016~pancreas development	3	0.559701	0.0982779	HHEX, WFS1, ILDR2	427	21	16792	5.61793	1	0.956807	83.1736
GOTERM_BP_DIRECT	GO:0045987~positive regulation of smooth muscle contraction	3	0.559701	0.0982779	CTTN, EDN1, TBXA2R	427	21	16792	5.61793	1	0.956807	83.1736
GOTERM_BP_DIRECT	GO:0007492~endoderm development	3	0.559701	0.0982779	HHEX, EPB41L5, SMAD3	427	21	16792	5.61793	1	0.956807	83.1736

## Sheet: Down GO in coinfection Vs Mm_DA
Category	Term	Count	%	PValue	Genes	List Total	Pop Hits	Pop Total	Fold Enrichment	Bonferroni	Benjamini	FDR
GOTERM_BP_DIRECT	GO:0006954~inflammatory response	97	5.73964	5.75e-24	S100A8, PTGS2, IL18, S100A9, PTGS1, TLR5, IL15, CXCL12, TLR8, CXCL10, PTGIR, SEMA7A, IL1B, ADAM8, IL1A, SYK, PIK3CG, PIK3CD, CCL4L1, CCL4L2, TNFRSF14, CD40, TNFAIP6, CCR7, RIPK2, TNFAIP3, TPST1, C3AR1, CCL3, CCL2, ITGB2, PXK, BDKRB2, CCL4, IL23A, SPP1, PLGRKT, S100A12, HDAC4, P2RX7, CLEC7A, BMP6, LY86, NFKB1, NFKB2, MMP25, AKT1, CCRL2, CXCR4, CCL3L1, AOAH, CCL3L3, IL1RAP, TNIP1, TNIP3, IRAK2, NFK…	1398	379	16792	3.07417	2.7e-20	2.7e-20	1.09e-20
GOTERM_BP_DIRECT	GO:0007165~signal transduction	191	11.3018	6.48e-21	ADCY3, MPZL1, SLC44A2, ADCY8, S100A9, TNFSF15, IQGAP3, IQGAP2, PDE3B, TNFSF14, CD53, IL15, TNFSF12, CXCL12, CXCL10, CD48, ANK2, UNC5B, PDE4A, PDE4B, IL15RA, IL1B, RALA, OGT, NSMAF, RAPGEF1, PAG1, EDARADD, PTPRK, IRS2, MAGI2, PDPN, PIK3CD, CCL4L1, PDE4D, GEM, DEPDC1, TANK, PLAUR, VEGFC, LILRB2, TNFAIP6, NPC1, HIF1A, THBD, ARRB1, RASGRF1, DLL4, RIPK2, CSNK1G3, CLEC5A, TRAF1, CCL2, LITAF, CDC42SE1, …	1398	1161	16792	1.97604	3.04e-17	1.52e-17	1.22e-17
GOTERM_BP_DIRECT	GO:0006955~immune response	84	4.97041	7.35e-14	AQP9, IL16, IL18, TNFSF15, TNFSF14, IL15, TNFSF12, HLA-DMA, C1QC, CXCL12, TAPBP, MBP, CXCL10, CFP, SEMA7A, IL1RAP, IL1B, SEMA3C, IL1A, PTGER4, PRG4, CMKLR1, CCL4L1, TNFRSF14, CCL4L2, GEM, CD40, HLA-DQA2, HLA-DQA1, NCR3, OSM, IGSF6, SERPINB9, TNFRSF9, LILRB2, CCR7, SLPI, CTSC, PTAFR, CTSG, HLA-DRA, LCP2, HLA-DQB1, CSF3, CXCL1, GPR183, CCL3, CCL2, LST1, HLA-DRB1, CXCL3, CXCL2, GPR65, CXCL8, CD70, I…	1398	421	16792	2.39658	3.45e-10	1.15e-10	1.39e-10
GOTERM_BP_DIRECT	GO:0030593~neutrophil chemotaxis	27	1.59763	4.22e-12	CCL3, CCL2, S100A8, CXCL3, PREX1, S100A9, CXCL8, ITGB2, CCL4, CCL22, CCL23, CCL20, CCL3L1, PDE4B, CCL3L3, FCER1G, IL1B, SYK, PIK3CG, LGALS3, PIK3CD, ITGA1, CCL4L1, CCL4L2, PDE4D, S100A12, CCL13	1398	66	16792	4.91377	1.98e-08	4.95e-09	7.97e-09
GOTERM_BP_DIRECT	GO:0001525~angiogenesis	53	3.13609	5.62e-12	SAT1, NRP2, NRP1, PTGS2, IL18, PDE3B, ANPEP, JAG1, TNFSF12, MMP2, RNF213, NRCAM, WARS, UNC5B, CTGF, TGFBI, ADAM8, SYK, PRKCA, PIK3CG, FMNL3, ACKR3, MMP14, ARHGAP24, VASH1, NDNF, VEGFC, HIF1A, EREG, CLIC4, DLL4, VEGFA, TNFAIP2, SEMA4A, CAV1, CCL2, CXCL8, TYMP, PTK2B, ZC3H12A, PIK3R6, PLXND1, COL8A1, FN1, SCG2, COL4A2, EPAS1, NOX1, COL15A1, VAV2, ANXA2, MEOX2, PECAM1	1398	223	16792	2.85474	2.64e-08	5.28e-09	1.06e-08
GOTERM_BP_DIRECT	GO:0007155~cell adhesion	80	4.73373	3.44e-10	NRP2, MTSS1, IGFBP7, FERMT1, CXCL12, CTNNB1, CD47, KIAA1462, APP, CD44, ROBO1, CTGF, TGFBI, CLEC4A, CNTNAP3, LOXL2, TM9SF4, ADAM9, PRKCA, ICAM1, PTPRK, ADGRE1, ADGRE2, ICAM4, PTPRF, CCL4L1, ACKR3, AJAP1, SSPN, SIRPA, HES1, TNFAIP6, SIGLEC7, ANOS1, VCAN, LAMC2, LAMC1, EMP2, PLXNC1, CCL2, SCN1B, IL32, ITGB2, SPOCK1, CCL4, SIGLEC9, SCARF1, ITGAM, VCAM1, CD9, LAMB3, LPXN, ITGAX, ITGB8, COL6A1, CD4, C…	1398	459	16792	2.0935	1.61e-06	2.69e-07	6.5e-07
GOTERM_BP_DIRECT	GO:0032496~response to lipopolysaccharide	41	2.42604	3.75e-10	CXCL1, HMGB2, S100A8, PTGS2, CXCL3, CXCL2, DUSP10, NFKB2, COMT, PRDX3, CXCL6, TNFRSF4, CXCL10, GCH1, VCAM1, IRAK3, PTGIR, CYP27B1, IL10RA, CASP8, TNFRSF18, CSF2RB, CASP1, PTGER2, ABR, PTGER4, ELANE, TNFRSF14, CD40, SPARC, IDO1, PTGFR, JUNB, SOD2, TNFRSF9, P2RX7, CCR7, RPS6KA3, THBD, SLPI, CTSG	1398	164	16792	3.00286	1.76e-06	2.51e-07	7.09e-07
GOTERM_BP_DIRECT	GO:0050729~positive regulation of inflammatory response	26	1.53846	3.78e-10	CCL3, CCL2, S100A8, IL18, S100A9, IL15, GPRC5B, CCL4, IL17RB, CD47, IL23A, CCL23, CCL3L1, CCL3L3, TNIP1, LPL, TNFSF4, PTGER4, ZP3, CCL4L1, CCL4L2, S100A12, CCL13, ETS1, PLA2G7, IL12B	1398	73	16792	4.27805	1.77e-06	2.22e-07	7.14e-07
GOTERM_BP_DIRECT	GO:0008360~regulation of cell shape	37	2.18935	5.93e-10	CCL3, CCL2, SHROOM3, LST1, ATP10A, HEXB, GNA12, RHOQ, CDC42SE1, ITGB2, RDX, LPAR1, RHOU, PHIP, ANXA7, PTK2B, MSN, CDC42EP3, FN1, FMNL1, ICAM1, FMNL3, HPN, PDPN, HCK, ERMN, ANXA1, MYO10, CCL13, BVES, CSNK1D, FYN, VEGFA, SH3KBP1, CSNK1G3, ARAP1, SEMA4A	1398	140	16792	3.17445	2.78e-06	3.09e-07	1.12e-06
GOTERM_BP_DIRECT	GO:0060326~cell chemotaxis	23	1.36095	5.48e-09	CXCL1, C3AR1, CCL3, HMGB2, CCL2, CXCL2, FPR1, CCL4L1, CCL19, CCL4L2, CXCL6, LPAR1, PRKCD, CXCL12, CXCL10, DOCK4, AZU1, VCAM1, CCL13, CXCL14, CCL20, PDGFRA, HBEGF	1398	65	16792	4.2502	2.57e-05	2.57e-06	1.04e-05
GOTERM_BP_DIRECT	GO:0070098~chemokine-mediated signaling pathway	24	1.42012	6.5e-09	CXCL1, CCL3, CCL2, CMKLR1, CXCL3, CXCL2, CXCL8, CCL4L1, CCL19, ACKR3, CCL4L2, CXCL6, CCL4, CXCL12, CXCL10, CCRL2, CCL22, CCL13, CCL23, CCL20, CXCR4, CCL3L1, PTK2B, CCL3L3	1398	71	16792	4.06021	3.05e-05	2.77e-06	1.23e-05
GOTERM_BP_DIRECT	GO:0071222~cellular response to lipopolysaccharide	31	1.83432	7.07e-09	CSF3, HMGB2, PPARD, CCL2, LITAF, ASS1, CXCL8, NFKB1, TLR5, SRC, CXCL10, CCL20, PRPF8, PDE4B, ZC3H12A, TNIP3, ADAM9, ICAM1, TNFSF4, PDE4D, CD40, NLRP3, CD180, LILRB2, CD80, IRF8, TFPI, AICDA, IL12B, TNFAIP3, CD14	1398	113	16792	3.29518	3.32e-05	2.76e-06	1.34e-05
GOTERM_BP_DIRECT	GO:0030168~platelet activation	31	1.83432	1.1e-08	F2RL2, GNA12, SRC, AKT1, CD9, RAC2, FCER1G, PIK3R6, ENTPD2, PIK3R1, SYK, PRKCA, RAP2B, PIK3CG, PDPN, F8, PRKCH, DGKH, CD40, VAV2, ITPR3, PRKCD, ITPR1, GAS6, PRKCB, ITPR2, F8A1, GNAQ, ARRB1, FYN, LCP2	1398	115	16792	3.23787	5.17e-05	3.98e-06	2.08e-05
GOTERM_BP_DIRECT	GO:0050900~leukocyte migration	32	1.89349	1.24e-08	C3AR1, CD244, CAV1, MMP9, FPR1, ITGB2, MMP1, ITGAM, SRC, SLC7A7, CD48, CD47, CD44, ITGAX, PDE4B, FCER1G, MSN, PIK3R1, FN1, B4GALT1, ICAM1, ITGA4, SIRPA, SLC7A11, GAS6, CD84, NRAS, THBD, ITGA6, FYN, PECAM1, PROS1	1398	122	16792	3.15054	5.83e-05	4.16e-06	2.35e-05
GOTERM_BP_DIRECT	GO:0006935~chemotaxis	32	1.89349	1.24e-08	CXCL1, C3AR1, CCL3, CCL2, CXCL2, FPR1, CXCL8, CXCL6, CXCL12, CXCL10, CCRL2, TYMP, CCL22, CCL23, RAC2, CCL20, CXCR4, RALA, FGF2, PLD1, RNASE2, MAP2K1, CMKLR1, ACKR3, PLGRKT, PLAUR, CCR7, CCL13, CXCL14, ANOS1, PLAU, PTAFR	1398	122	16792	3.15054	5.83e-05	4.16e-06	2.35e-05
GOTERM_BP_DIRECT	GO:0006915~apoptotic process	87	5.14793	3.05e-08	STEAP3, IER3, PPARD, CADM1, S100A8, LY86, S100A9, GJA1, TNFSF14, NFKB1, PRDX3, TNFSF12, CASP5, UNC5B, CXCR4, CASP8, MAP3K8, IL1B, SEMA3A, OGT, CASP1, IL1A, CDK1, EVA1A, SGK1, PIM1, PIM3, PIM2, NLRP3, PRKCD, AHR, DAPK1, PRKCB, SERPINB9, TNFRSF9, RNF130, CLIC4, ARRB1, HIPK3, GADD45G, TNFAIP8, SH3KBP1, RIPK2, BUB1B, CTSC, EFNA5, PDCD6IP, TNFAIP3, GADD45B, GADD45A, CTSH, TRAF1, LITAF, ADAMTSL4, GPR65…	1398	567	16792	1.84303	0.000143	9.56e-06	5.77e-05
GOTERM_BP_DIRECT	GO:0043066~negative regulation of apoptotic process	74	4.3787	3.48e-08	IER3, PPARD, MMP9, NFKB1, PRDX3, CITED2, IL31RA, AKT1, CERKL, CD44, CHST11, EEF2K, TPT1, NQO1, MYC, TWIST1, KIF14, CDK1, SOCS3, DDB1, PIM1, PIM3, PIM2, HMGA2, PLAUR, SERPINB9, MAP4K4, HIPK3, TNFAIP8, VEGFA, TFAP2A, RIPK2, MDM2, EIF2AK2, CTSH, CLEC5A, NFKBIA, BCL2L2, PPT1, SRC, PHIP, AZU1, PTK2B, SQSTM1, BCL2, TNFRSF18, FAIM, THBS1, PIK3R1, CFLAR, HPN, MPZ, SMAD6, HCK, ANXA1, TMBIM4, IGF1, MALT1, …	1398	455	16792	1.95351	0.000163	1.02e-05	6.58e-05
GOTERM_BP_DIRECT	GO:0008285~negative regulation of cell proliferation	65	3.84615	1.87e-07	RARRES1, PTGS2, IGFBP7, CTNNB1, WARS, SERPINE2, CCL3L1, CCL3L3, IL1B, RAPGEF2, FGF2, IL1A, PTPRJ, PTPRK, AR, MAGI2, CLMN, DLL1, PIM2, OSM, VEGFC, TNFRSF9, NCK2, INHBA, SSTR2, EREG, BTG2, BTG1, DLL4, RGCC, TFAP2A, PMP22, EIF2AK2, SMARCA2, CXCL1, FRK, SOX4, CXCL8, FTH1, P3H2, CD9, CYP27B1, CCL23, PTK2B, PKD2, NDRG1, GPNMB, INSM1, B4GALT1, CEBPA, DFNA5, TESC, MAP2K1, SMAD6, ITGA1, TRIM24, TP73, SOD2…	1398	396	16792	1.97158	0.000878	5.17e-05	0.000354
GOTERM_BP_DIRECT	GO:0030198~extracellular matrix organization	40	2.36686	2.45e-07	ADAMTSL4, ITGB2, NFKB2, ITGAM, VCAM1, CD47, LAMB3, APP, CD44, ITGAX, ITGB8, TGFBI, COL6A1, AGRN, LOX, COL8A1, THBS1, FGF2, SPP1, FN1, B4GALT1, ICAM1, COL4A2, COL4A1, ICAM4, COL13A1, NOX1, ITGA1, NID1, ITGA4, SPARC, NDNF, LAMA2, COL19A1, ITGA6, PECAM1, VCAN, LAMC2, LAMC1, DNAJB6	1398	196	16792	2.45132	0.00114787	6.38e-05	0.000462
GOTERM_BP_DIRECT	GO:0070374~positive regulation of ERK1 and ERK2 cascade	37	2.18935	3e-07	GPR183, CCL3, CCL2, NRP1, CCL4, SRC, CCL22, CCL23, CD44, CCL20, CCL3L1, CTGF, PTK2B, RASGRP1, SEMA7A, CCL3L3, RAPGEF2, GPNMB, FGF2, NQO2, PRKCA, ICAM1, MAP2K1, CCL4L1, CCL19, ACKR3, CCL4L2, PRKCDBP, SLAMF1, GAS6, CCR7, CCL13, ARRB1, VEGFA, PDGFRA, RIPK2, RAP1B	1398	175	16792	2.53956	0.00140821	7.42e-05	0.000567
GOTERM_BP_DIRECT	GO:0010628~positive regulation of gene expression	48	2.84024	3.86e-07	CCL3, CAV1, PPARD, VIM, IQGAP3, GJA1, RDX, IL7R, CITED2, AZU1, ANK2, CTGF, ITGB8, CD46, C1QTNF1, ZC3H12A, IL1B, MSN, MYC, IL1A, FN1, TWIST1, PID1, CDK1, AR, HPN, TESC, MAP2K1, TGFBR1, PIK3CD, TLE1, PTGFR, HMGA2, GAS6, NTRK3, SERPINB9, INHBA, P2RX7, LAMP3, HIF1A, ID2, DLL4, VEGFA, RGCC, TFAP2A, MDM2, PRDM1, CTSH	1398	262	16792	2.20057	0.00180925	9.05e-05	0.000729
GOTERM_BP_DIRECT	GO:0035987~endodermal cell differentiation	13	0.769231	5.6e-07	COL4A2, MMP9, MMP8, ITGB2, ITGA4, MMP14, HMGA2, MMP2, INHBA, LAMB3, COL6A1, COL8A1, FN1	1398	27	16792	5.78329	0.00262386	0.000125	0.00105788
GOTERM_BP_DIRECT	GO:0045860~positive regulation of protein kinase activity	17	1.00592	6.07e-07	PTPRC, SNX9, ZP3, MAP2K3, MMD, CCL19, CENPE, SDC4, GAS6, AZU1, CCR7, EREG, PTK2B, RASSF2, CD4, RAPGEF2, LCP2	1398	47	16792	4.34457	0.002844	0.000129	0.00114677
GOTERM_BP_DIRECT	GO:0071347~cellular response to interleukin-1	21	1.2426	8.03e-07	ICAM1, CCL3, CCL2, CXCL8, CCL4L1, CCL19, NFKB1, CCL4L2, CCL4, TANK, CCL22, CCL13, CCL23, HIF1A, SFRP1, CCL20, CCL3L1, CCL3L3, TFPI, ZC3H12A, MYC	1398	71	16792	3.55268	0.00376224	0.000164	0.00151771
GOTERM_BP_DIRECT	GO:0071356~cellular response to tumor necrosis factor	27	1.59763	8.37e-07	CCL3, CCL2, ASS1, CXCL8, CCL4, VCAM1, ZFP36L2, CCL22, MAP3K5, CCL23, CCL20, CCL3L1, PRPF8, CCL3L3, ZC3H12A, THBS1, PID1, CEBPA, ICAM1, ARHGEF2, CCL4L1, CCL19, CCL4L2, TANK, HDAC4, CCL13, SFRP1	1398	110	16792	2.94826	0.00392248	0.000164	0.00158248
GOTERM_BP_DIRECT	GO:0022617~extracellular matrix disassembly	21	1.2426	2.59e-06	SH3PXD2B, A2M, MMP9, ELANE, MMP8, NID1, MMP14, MMP2, MMP1, MMP12, LAMB3, CD44, CAPG, LAMC2, LAMC1, ADAM8, ADAMTS5, LCP1, CTSG, SPP1, FN1	1398	76	16792	3.31895	0.0121092	0.000487	0.00490543
GOTERM_BP_DIRECT	GO:0006468~protein phosphorylation	68	4.02367	3.22e-06	AURKB, CAMKK1, ST3GAL1, AKT1, MAP3K5, APP, MAP3K8, SIK1, SYK, IRAK2, PRKCA, PIK3CG, SGK1, LIMK2, CCNH, PIK3CD, STK26, PIM1, PRKCH, PIM3, PIM2, PRKCD, DAPK1, HCST, PRKCB, MAP4K4, HIPK3, HIPK2, BMP2K, BUB1B, ERN2, EIF2AK2, CTSG, NEK7, FRK, CCL2, NEK2, MMD, STK17B, AKAP13, PXK, IRAK3, PTK2B, SQSTM1, BUB1, NIM1K, CAMK2A, PIK3R1, ALPK1, ALPK2, TGFBR1, HCK, MAPK10, GAS6, PLK4, RPS6KA3, P2RX7, PLK3, CSN…	1398	456	16792	1.79118	0.014986	0.000581	0.0060796
GOTERM_BP_DIRECT	GO:0060333~interferon-gamma-mediated signaling pathway	20	1.18343	3.5e-06	HLA-DQB1, ICAM1, HLA-DRB1, HCK, TRIM25, PRKCD, HLA-DQA2, HLA-DQA1, VCAM1, CD44, FCGR1A, IRF8, MT2A, HLA-DRB5, JAK1, HLA-DPB1, CAMK2A, IFNGR1, PTAFR, HLA-DRA	1398	71	16792	3.38351	0.0163193	0.000609	0.00662497
GOTERM_BP_DIRECT	GO:0031295~T cell costimulation	21	1.2426	4.01e-06	HLA-DQB1, CAV1, HLA-DRB1, LGALS1, TNFSF14, CCL19, TNFRSF14, HLA-DQA2, HLA-DQA1, SRC, AKT1, CD80, FYN, CD274, MAP3K8, HLA-DRB5, CD4, HLA-DPB1, PIK3R1, ICOSLG, HLA-DRA	1398	78	16792	3.23385	0.0186638	0.000673	0.00758573
GOTERM_BP_DIRECT	GO:0002548~monocyte chemotaxis	15	0.887574	4.07e-06	CCL3, CCL2, LGALS3, ANXA1, CCL4L1, CCL19, CCL4L2, CCL4, S100A12, CCL22, CCL13, CCL23, CCL20, CCL3L1, CCL3L3	1398	42	16792	4.2898	0.0189322	0.000659	0.00769587
GOTERM_BP_DIRECT	GO:0042102~positive regulation of T cell proliferation	18	1.06509	4.88e-06	PTPRC, TNFSF4, ZP3, ANXA1, CCL19, IL15, VCAM1, HES1, LILRB2, NCK2, IL23A, TFRC, CD46, CD274, IL1B, CD4, IL12B, HLA-DPB1	1398	60	16792	3.60343	0.0226332	0.000763	0.00921759
GOTERM_BP_DIRECT	GO:0048247~lymphocyte chemotaxis	12	0.710059	7.22e-06	CCL13, CCL22, CCL3, CCL23, CCL2, CCL20, CCL3L1, CCL3L3, CCL19, CCL4L1, CCL4L2, ADAM8	1398	28	16792	5.14776	0.033337	0.00109312	0.0136511
GOTERM_BP_DIRECT	GO:0030335~positive regulation of cell migration	35	2.07101	7.86e-06	CCL3, RDX, GTSE1, PTK2B, SEMA7A, SEMA3C, GPNMB, THBS1, PIK3R1, PRKCA, INSM1, IRS2, TGFBR1, PIK3CD, IGF1, MMP14, SNAI1, RUFY3, NTRK3, TNFAIP6, ITGA6, SEMA6D, F3, CD274, VEGFA, SEMA4C, PDGFRA, SDCBP, HBEGF, LAMC2, CTSH, PLAU, SEMA4A, MYLK, ATP8A1	1398	184	16792	2.28479	0.0362079	0.00115182	0.0148485
GOTERM_BP_DIRECT	GO:0071346~cellular response to interferon-gamma	17	1.00592	1.05e-05	CCL3, CCL2, ASS1, CCL4L1, CCL19, CCL4L2, CCL4, DAPK1, CCL22, CCL13, CCL23, IL12RB1, CCL20, CCL3L1, CCL3L3, IL12B, MYC	1398	57	16792	3.58236	0.0481941	0.00149567	0.0198867
GOTERM_BP_DIRECT	GO:0051092~positive regulation of NF-kappaB transcription factor activity	28	1.6568	1.14e-05	TRAF1, S100A8, S100A9, NFKBIA, ITGB2, NFKB1, PRDX3, NFKB2, IRAK3, IL1RAP, IL1B, ADAM8, CAMK2A, IRAK2, ICAM1, CFLAR, AR, ARHGEF2, PRKCH, TRIM25, MALT1, CD40, NLRP3, TAB3, PRKCB, S100A12, RIPK2, EIF2AK2	1398	133	16792	2.52873	0.0519903	0.00156908	0.0214954
GOTERM_BP_DIRECT	GO:0051897~positive regulation of protein kinase B signaling	21	1.2426	1.34e-05	CSF3, PTPRJ, PIK3CG, CCL3, OSBPL8, ZP3, TGFBR1, IL18, CCL19, GAS6, SRC, GPX1, CCR7, F3, C1QTNF1, TXN, HBEGF, THBS1, ADAM8, FGF2, IGFBP5	1398	84	16792	3.00286	0.0610867	0.0017993	0.0253768
GOTERM_BP_DIRECT	GO:0048661~positive regulation of smooth muscle cell proliferation	17	1.00592	2.14e-05	NAMPT, PTGS2, IL18, ELANE, NOX1, IGF1, NR4A3, NOTCH3, AKT1, HDAC4, ID2, EREG, HBEGF, THBS1, FGF2, MYC, PTAFR	1398	60	16792	3.40324	0.0956274	0.00278816	0.0404639
GOTERM_BP_DIRECT	GO:0002250~adaptive immune response	29	1.71598	3.1e-05	GPR183, CD244, TFEB, PTK2B, TAP2, CD46, CLEC4A, CD4, CLEC4D, PAG1, SYK, PIK3CG, ADGRE1, PIK3CD, ANXA1, CD1C, FCAMR, PRKCB, CD84, LILRB2, LAT2, LAMP3, NEDD4, FYN, RIPK2, PRDM1, RNF19B, CTSH, ICOSLG	1398	148	16792	2.35359	0.135473	0.00392668	0.0585981
GOTERM_BP_DIRECT	GO:0002576~platelet degranulation	23	1.36095	3.17e-05	A2M, PLEK, F8, IGF1, PCDH7, SPARC, TIMP3, GAS6, CD9, ORM1, VEGFC, APP, PECAM1, VEGFA, TMSB4X, SERPINA1, THBS1, CFD, PROS1, ORM2, SRGN, FN1, CALM1	1398	103	16792	2.68217	0.138332	0.00391037	0.0599309
GOTERM_BP_DIRECT	GO:0043154~negative regulation of cysteine-type endopeptidase activity involved in apoptotic process	18	1.06509	3.66e-05	TNFSF14, NR4A1, PRDX3, GAS6, SRC, AKT1, SERPINB9, GPX1, RPS6KA3, LAMP3, CD44, ARRB1, TNFAIP8, VEGFA, MDM2, MICAL1, THBS1, DNAJB6	1398	69	16792	3.13342	0.15794	0.00439809	0.0691933
GOTERM_BP_DIRECT	GO:0001938~positive regulation of endothelial cell proliferation	18	1.06509	3.66e-05	NRP2, PRKCA, HMGB2, NRP1, CCL2, TGFBR1, STAT5A, NR4A1, TNFSF12, CXCL12, AKT1, VEGFC, HIF1A, F3, VEGFA, FGF2, BMP6, SCG2	1398	69	16792	3.13342	0.15794	0.00439809	0.0691933
GOTERM_BP_DIRECT	GO:0045087~innate immune response	61	3.60947	4.97e-05	S100A8, LY86, S100A9, NFKB1, TLR5, NFKB2, C1QC, LGR4, TLR8, APP, MAP3K5, CLEC4E, CD46, DDX60, IL1RAP, CLEC4A, CLEC4D, APOBEC3A_B, SYK, PIK3CG, ARHGEF2, PIK3CD, NLRP3, SIGLEC15, CD84, C1QA, C1QB, MB21D1, SLPI, RIPK2, PRDM1, EIF2AK2, CLEC5A, FRK, CD244, HMGB2, SDHAF4, SRC, CYLD, SERINC5, IL23A, REL, PTK2B, FCER1G, PTX3, LGALS3, SLAMF6, ANXA1, MALT1, TRIM25, SLAMF1, CD180, S100A12, CYBB, CD55, FYN, …	1398	430	16792	1.70395	0.208025	0.00581367	0.0938644
GOTERM_BP_DIRECT	GO:0071320~cellular response to cAMP	15	0.887574	6.18e-05	PIK3CG, AQP9, ASS1, PDE4D, ITPR2, APP, KCNE1, EEF2K, RAP1B, STC1, RAPGEF2, APEX1, RAPGEF1, PTAFR, IGFBP5	1398	52	16792	3.46484	0.251905	0.00705366	0.116791
GOTERM_BP_DIRECT	GO:0046330~positive regulation of JNK cascade	17	1.00592	6.23e-05	NOX1, CCL19, SLAMF1, MAP3K5, CCR7, CTGF, PTK2B, RASGRP1, GADD45G, RASSF2, HIPK2, RIPK2, IL1B, SDCBP, GADD45B, GADD45A, IL1A	1398	65	16792	3.14145	0.253694	0.00694291	0.117754
GOTERM_BP_DIRECT	GO:0032729~positive regulation of interferon-gamma production	14	0.828402	6.49e-05	TNFSF4, ZP3, IL18, SLAMF6, PDE4D, IL23A, IL12RB1, PDE4B, IRF8, IL1B, RIPK2, HLA-DPB1, IL12B, CD14	1398	46	16792	3.65566	0.26277	0.00706459	0.122675
GOTERM_BP_DIRECT	GO:0019221~cytokine-mediated signaling pathway	26	1.53846	6.97e-05	CSF3, CCL2, IL17RA, IL17RB, IL31RA, IRAK3, STAT4, IL12RB1, CLCF1, IL10RA, IL1B, IL15RA, RTN4RL2, IL13RA1, EBI3, CSF2RA, IL1A, CEBPA, FLRT2, SOCS3, HCK, SOCS1, CISH, EREG, F3, IL12B	1398	131	16792	2.38395	0.279057	0.00740868	0.131659
GOTERM_BP_DIRECT	GO:0009612~response to mechanical stimulus	16	0.946746	7.04e-05	CCL2, PTGER4, RCAN1, BDKRB2, MMP14, CXCL12, SRC, JUNB, CITED2, CCNB1, P2RX7, BTG2, PTK2B, ETS1, THBS1, SMPD2	1398	59	16792	3.25734	0.281393	0.00731622	0.132964
GOTERM_BP_DIRECT	GO:0042098~T cell proliferation	9	0.532544	7.38e-05	PIK3CG, P2RX7, TNFSF4, IL23A, RIPK2, TNFSF14, MALT1, TNFRSF4, EBI3	1398	19	16792	5.68963	0.292817	0.00750358	0.139408
GOTERM_BP_DIRECT	GO:0016477~cell migration	31	1.83432	8.05e-05	CTHRC1, NANOS1, PEAK1, SDC4, CTGF, GPC6, TNN, THBS1, ADAM9, PSTPIP2, CDK1, PTPRK, FMNL3, ADGRE2, PTPRF, NOX1, FSCN1, VAV2, SNAI1, GAS6, HES1, NCK2, BTG1, FYN, SH3KBP1, JAK1, IL12B, LAMC1, EMP2, ABL2, LCP1	1398	172	16792	2.16485	0.314666	0.0080071	0.152026
GOTERM_BP_DIRECT	GO:0050918~positive chemotaxis	12	0.710059	8.14e-05	PTPRJ, VEGFC, CCL3, HMGB2, NRP1, LGALS3, VEGFA, MET, GPNMB, CXCL12, FGF2, SCG2	1398	35	16792	4.11821	0.317645	0.007931	0.153777
GOTERM_BP_DIRECT	GO:0043547~positive regulation of GTPase activity	74	4.3787	0.000103	A2M, DENND5A, PREX1, PTGIR, CCL3L1, CCL3L3, CSF2RB, ARHGAP11A, RAPGEF2, DOCK11, RAPGEF1, FGF2, AGAP3, CSF2RA, ICAM1, DENND6A, ARHGEF2, IRS2, PSD3, CCL4L1, CCL4L2, DEPDC1, CD40, ARHGAP24, HERC1, ARHGAP31, NCK2, EREG, GNAQ, RASGRF1, ARRB1, PDGFRA, DENND3, RIN3, SNX9, CCL3, CCL2, AKAP13, ASAP1, CCL4, STARD13, RASAL2, CCL22, TAGAP, CCL23, CCL20, RASGRP1, ARHGAP42, IL2RG, AGRN, TRIP10, CCZ1, CDC42EP3,…	1398	565	16792	1.57318	0.383277	0.00981549	0.194426
GOTERM_BP_DIRECT	GO:0071456~cellular response to hypoxia	21	1.2426	0.000103	ICAM1, PPARD, CPEB2, EPAS1, PTGS2, KCNMB1, SRC, NDNF, AKT1, CCNB1, HIF1A, SFRP1, BCL2, HIPK2, RGCC, VEGFA, MDM2, STC1, NDRG1, ADAM8, TWIST1	1398	96	16792	2.6275	0.384001	0.00964339	0.194898
GOTERM_BP_DIRECT	GO:0050715~positive regulation of cytokine secretion	10	0.591716	0.000111	CLEC4E, PTGER4, CADM1, C1QTNF3, RGCC, CLEC5A, CD14, SRC, IL1A, SYK	1398	25	16792	4.80458	0.407184	0.0102	0.210313
GOTERM_BP_DIRECT	GO:0001649~osteoblast differentiation	22	1.30178	0.000112	CCL3, GJA1, SNAI1, LGR4, JUNB, AKT1, SHOX2, SFRP1, SEMA7A, COL6A1, VCAN, HSD17B4, RPS11, GPNMB, IGFBP3, ASF1A, RUNX2, TP53INP2, SPP1, IGFBP5, BMP6, TWIST1	1398	104	16792	2.54088	0.409877	0.0100915	0.212143
GOTERM_BP_DIRECT	GO:0042127~regulation of cell proliferation	32	1.89349	0.000133	BID, SAT1, FXYD2, CXCL3, CXCL2, PTGS1, EGLN3, NFKBIA, JAG1, CXCL6, TNFRSF4, SRC, CXCL10, PTK2B, CHST11, PKD2, TNFRSF18, NDRG1, RAPGEF2, SGK1, ARHGEF2, PTGER2, ANXA1, TNFRSF14, CD40, RBBP9, JUNB, TFRC, FYN, JAK1, ABL2, PLAU	1398	185	16792	2.07766	0.464178	0.0117037	0.25092
GOTERM_BP_DIRECT	GO:0031954~positive regulation of protein autophosphorylation	9	0.532544	0.000171	RAP2B, VEGFC, NBN, RAP2C, VEGFA, RASSF2, GPNMB, SRC, CALM1	1398	21	16792	5.14776	0.551622	0.0147443	0.322454
GOTERM_BP_DIRECT	GO:0045766~positive regulation of angiogenesis	23	1.36095	0.000179	PRKCA, C3AR1, CXCL8, ITGB2, TNFSF12, PRKCB, VEGFC, CYBB, HIF1A, BTG1, ETS1, PTK2B, F3, HIPK2, VEGFA, IL1B, ZC3H12A, PIK3R6, THBS1, CTSH, FGF2, IL1A, TWIST1	1398	115	16792	2.40229	0.568023	0.0151456	0.337408
GOTERM_BP_DIRECT	GO:0045576~mast cell activation	6	0.35503	0.000179	CD48, FCER1G, NDRG1, LCP2, RHOH, S100A12	1398	8	16792	9.00858	0.56838	0.0148918	0.33774
GOTERM_BP_DIRECT	GO:0031663~lipopolysaccharide-mediated signaling pathway	11	0.650888	0.000181	AKT1, IRAK2, CCL3, CCL2, IL18, HCK, RIPK2, NFKBIA, IL1B, CD14, PTAFR	1398	32	16792	4.12893	0.571942	0.0147756	0.341065
GOTERM_BP_DIRECT	GO:0008283~cell proliferation	52	3.07692	0.000183	CMC4, PPARD, NBN, LY86, E2F8, AURKB, CITED2, AKT1, KIF2C, CREG1, TGFBI, IL15RA, MYC, IL1A, USP13, SYK, CDK1, AR, IRS2, PDPN, PRG4, CD160, PIM1, PIM2, OSM, IGSF8, CHRM3, SERPINF1, RASGRF1, TXN, BUB1B, EMP2, CXCL1, BCAT1, EHF, CD70, SRC, ANXA7, ZFP36L2, BCL2, BUB1, DLGAP5, MET, FSCN1, IGF1, CENPF, RPL23A, CDC25C, GAS6, PLK1, RAP1B, IGFBP4	1398	366	16792	1.70654	0.57624	0.0146942	0.345115
GOTERM_BP_DIRECT	GO:0071260~cellular response to mechanical stimulus	17	1.00592	0.000191	PTGS2, PTGER4, TNFSF14, GJA1, NFKB1, CD40, TLR5, KCNJ2, TLR8, CASP5, AKT1, HDAC4, CASP8, IL1B, CASP1, GADD45A, BMP6	1398	71	16792	2.87598	0.592775	0.0151116	0.361084
GOTERM_BP_DIRECT	GO:0006874~cellular calcium ion homeostasis	20	1.18343	0.000199	CAV1, CCL3, CCL2, GRIK2, HEXB, ELANE, XK, CCL19, CD40, ATP13A3, CXCL12, PRKCB, ATP2B1, ANXA7, CCL13, CCL23, SLC24A4, ANK2, TPT1, STC1	1398	93	16792	2.58311	0.608066	0.0154898	0.376438
GOTERM_BP_DIRECT	GO:0060666~dichotomous subdivision of terminal units involved in salivary gland branching	5	0.295858	0.000223	NRP1, PLXNA1, SEMA3C, SEMA3A, PLXND1	1398	5	16792	12.0114	0.648623	0.0169997	0.420245
GOTERM_BP_DIRECT	GO:0090023~positive regulation of neutrophil chemotaxis	9	0.532544	0.000249	CXCL1, C3AR1, CCR7, IL23A, RAC2, CXCL3, CXCL2, CXCL8, CCL19	1398	22	16792	4.91377	0.68933	0.0186786	0.469603
GOTERM_BP_DIRECT	GO:0002504~antigen processing and presentation of peptide or polysaccharide antigen via MHC class II	8	0.473373	0.00025	HLA-DQB1, HLA-DRB1, HLA-DRB5, HLA-DPB1, HLA-DMA, HLA-DQA2, HLA-DQA1, HLA-DRA	1398	17	16792	5.65244	0.691512	0.0184946	0.472427
GOTERM_BP_DIRECT	GO:0043123~positive regulation of I-kappaB kinase/NF-kappaB signaling	28	1.6568	0.000346	S100A4, SLC44A2, LITAF, AKAP13, GJA1, LPAR1, CXXC5, GPRC5B, CTNNB1, REL, CASP8, CASP1, IL1A, CFLAR, LGALS1, CCL19, TRIM25, MALT1, PIM2, CD40, BIRC3, PRKCB, S100A12, ZDHHC17, CCR7, PLK2, FYN, RIPK2	1398	161	16792	2.08895	0.802625	0.0250352	0.651233
GOTERM_BP_DIRECT	GO:0032760~positive regulation of tumor necrosis factor production	13	0.769231	0.000352	ARHGEF2, CCL3, CCL2, CCL19, IL23A, RASGRP1, FCER1G, RIPK2, IL12B, CD14, PIK3R1, PTAFR, TWIST1	1398	47	16792	3.32231	0.808379	0.0250987	0.663068
GOTERM_BP_DIRECT	GO:0001764~neuron migration	21	1.2426	0.000367	NRP1, NR4A2, GJA1, SPOCK1, CELSR1, NTN1, CXCL12, NDNF, GAS6, CTNNB1, NRCAM, NTRK3, NAV1, FYN, DNER, SEMA3A, TOP2B, RAPGEF2, ADGRL3, ASPM, TWIST1	1398	105	16792	2.40229	0.821203	0.0257462	0.69077
GOTERM_BP_DIRECT	GO:0001666~response to hypoxia	29	1.71598	0.000446	PAM, CAV1, CCL2, EGLN3, MMP2, CXCL12, CITED2, SLC11A2, VCAM1, CXCR4, PTK2B, CYGB, LOXL2, TM9SF4, THBS1, CASP1, EPAS1, NR4A2, MMP14, ITPR1, PRKCB, ITPR2, SOD2, VEGFC, HIF1A, UCP2, ETS1, VEGFA, PLAU	1398	172	16792	2.02519	0.877136	0.0308091	0.840677
GOTERM_BP_DIRECT	GO:0000187~activation of MAPK activity	21	1.2426	0.000474	IRAK2, CDK1, ADORA2B, MAP2K1, MAP2K3, IQGAP3, ITGA1, FPR1, IGF1, LPAR1, MAPK10, TAB3, TP73, NTRK3, P2RX7, CXCR4, ARRB1, RIPK2, IL1B, THBS1, FGF2	1398	107	16792	2.35739	0.891885	0.0321848	0.891722
GOTERM_BP_DIRECT	GO:0032743~positive regulation of interleukin-2 production	7	0.414201	0.000549	CD83, TNFSF4, PDE4B, ANXA1, RIPK2, MALT1, PDE4D	1398	14	16792	6.00572	0.923986	0.0366567	1.0322
GOTERM_BP_DIRECT	GO:0045926~negative regulation of growth	8	0.473373	0.000559	HIF1A, GPC3, PNPT1, MT2A, MT1E, MT1X, MT1F, IGFBP5	1398	19	16792	5.05745	0.927732	0.0368383	1.05234
GOTERM_BP_DIRECT	GO:0043382~positive regulation of memory T cell differentiation	5	0.295858	0.000624	IL12RB1, TNFSF4, IL23A, CD46, IL12B	1398	6	16792	10.0095	0.946635	0.0404358	1.17307
GOTERM_BP_DIRECT	GO:0032735~positive regulation of interleukin-12 production	9	0.532544	0.000672	CCR7, TNFSF4, IL23A, IRF8, RIPK2, CCL19, IDO1, IL12B, CD40	1398	25	16792	4.32412	0.95742	0.0428914	1.26287
GOTERM_BP_DIRECT	GO:0032486~Rap protein signal transduction	6	0.35503	0.000699	RAP2B, RAP2C, PLK2, RAP1B, RAPGEF2, RAPGEF1	1398	10	16792	7.20687	0.962406	0.043949	1.31238
GOTERM_BP_DIRECT	GO:0046697~decidualization	8	0.473373	0.000799	PPARD, CYP27B1, PTGS2, STC1, JUNB, SPP1, GJB2, CITED2	1398	20	16792	4.80458	0.976581	0.0494669	1.50026
GOTERM_BP_DIRECT	GO:2001237~negative regulation of extrinsic apoptotic signaling pathway	11	0.650888	0.000836	PHIP, CFLAR, AR, NRP1, ITGA6, LGALS3, TGFBR1, IGF1, THBS1, SRC, SCG2	1398	38	16792	3.477	0.980285	0.0510049	1.56853
GOTERM_BP_DIRECT	GO:0050930~induction of positive chemotaxis	7	0.414201	0.00085	AZU1, VEGFC, IL16, VEGFA, CXCL8, CXCL12, SCG2	1398	15	16792	5.60534	0.981579	0.0511987	1.59542
GOTERM_BP_DIRECT	GO:0007169~transmembrane receptor protein tyrosine kinase signaling pathway	19	1.12426	0.000857	MTSS1, FRK, MPZL1, PTPRG, HCK, MET, BDKRB2, IL31RA, NTRK3, GAB2, FYN, JAK1, CD4, ABL2, RAPGEF1, PAG1, SYK, PILRA, LCP2	1398	96	16792	2.37727	0.982172	0.0509545	1.6084
GOTERM_BP_DIRECT	GO:0007093~mitotic cell cycle checkpoint	10	0.591716	0.000898	NABP1, NBN, MAD2L1BP, PLK3, PLK2, KNTC1, BUB1, TTK, BUB1B, RPS6	1398	32	16792	3.75358	0.985263	0.0526335	1.6838
GOTERM_BP_DIRECT	GO:0010629~negative regulation of gene expression	24	1.42012	0.000904	CCL3, MAP2K1, IQGAP3, GJA1, CNPY2, NFKB1, SFMBT2, CITED2, AKT1, CCNB1, ANXA7, ACE, REL, SFRP1, SERPINF1, C1QTNF3, ID2, CTGF, ITGB8, FYN, CD46, DLL4, ZC3H12A, PC	1398	137	16792	2.10419	0.98567	0.0523207	1.69488
GOTERM_BP_DIRECT	GO:0050731~positive regulation of peptidyl-tyrosine phosphorylation	17	1.00592	0.00104617	CSF3, ICAM1, ARHGEF2, NRP1, IGF1, TNFRSF14, SRC, OSM, VEGFC, CD44, CD80, PTK2B, VEGFA, RIPK2, CD4, EFNA5, SYK	1398	82	16792	2.49018	0.992659	0.0595804	1.95931
GOTERM_BP_DIRECT	GO:0070555~response to interleukin-1	10	0.591716	0.00114453	PRKCA, IRAK2, IRAK3, HDAC4, HNMT, ETS1, ANXA1, RIPK2, TRIM63, SRC	1398	33	16792	3.63983	0.995377	0.0642235	2.14166
GOTERM_BP_DIRECT	GO:0050852~T cell receptor signaling pathway	25	1.47929	0.00116714	HLA-DQB1, PTPRJ, PTPRC, HLA-DRB1, PIK3CD, NFKBIA, NFKB1, MALT1, PDE4D, RFTN1, HLA-DQA2, HLA-DQA1, PSME1, FYN, PSME2, PDE4B, HLA-DRB5, RIPK2, CD4, HLA-DPB1, THEMIS2, PAG1, PIK3R1, HLA-DRA, LCP2	1398	148	16792	2.02896	0.995843	0.0646783	2.18351
GOTERM_BP_DIRECT	GO:0002523~leukocyte migration involved in inflammatory response	6	0.35503	0.00119315	CCL2, S100A8, ELANE, S100A9, ITGB2, ADAM8	1398	11	16792	6.5517	0.996321	0.0653025	2.23166
GOTERM_BP_DIRECT	GO:0007229~integrin-mediated signaling pathway	19	1.12426	0.00124259	PLEK, HCK, ITGA1, ITGB2, ITGA4, ITGAM, SRC, CD47, ITGA6, ITGAX, RCC2, CTGF, ITGB8, PTK2B, SEMA7A, FCER1G, ADAM8, SYK, ADAM9	1398	99	16792	2.30523	0.997084	0.0671355	2.32311
GOTERM_BP_DIRECT	GO:0007166~cell surface receptor signaling pathway	39	2.30769	0.00125398	ADGRA3, CCL2, UNC50, ADGRF5, CD53, BDKRB2, IL7R, SIGLEC9, IL17RA, CXCL10, CD9, TSPAN10, PTK2B, CLCF1, CASP8, CLEC2D, CLEC4A, CD4, IL13RA1, PTPRC, ADGRE1, ADGRE2, ADGRE3, DTX1, MET, ANXA1, CD160, TNFRSF14, TSPAN15, GEM, BIRC3, IGSF6, INHBA, LILRB2, P2RX7, CD82, CD274, ADGRL3, CD14	1398	274	16792	1.70966	0.997236	0.0669602	2.34416
GOTERM_BP_DIRECT	GO:2000045~regulation of G1/S transition of mitotic cell cycle	7	0.414201	0.00126539	BID, KIF14, PID1, ID2, PSME1, PDPN, PSME2	1398	16	16792	5.25501	0.997381	0.0667902	2.36525
GOTERM_BP_DIRECT	GO:0061028~establishment of endothelial barrier	7	0.414201	0.00126539	ICAM1, RAP1B, RDX, PDE4D, MSN, RAPGEF2, RAPGEF1	1398	16	16792	5.25501	0.997381	0.0667902	2.36525
GOTERM_BP_DIRECT	GO:0042110~T cell activation	12	0.710059	0.00134508	PIK3CG, CD48, NCK2, CD80, NEDD4, FYN, PIK3CD, CASP8, TNFSF14, PPP3CA, CLEC7A, ICOSLG	1398	47	16792	3.06675	0.998199	0.0700615	2.51242
GOTERM_BP_DIRECT	GO:0034351~negative regulation of glial cell apoptotic process	5	0.295858	0.00135992	PRKCA, CCL2, PRKCH, DLL1, PRKCD	1398	7	16792	8.5796	0.99832	0.0700311	2.5398
GOTERM_BP_DIRECT	GO:0032819~positive regulation of natural killer cell proliferation	5	0.295858	0.00135992	CD244, IL23A, IL18, IL15, IL12B	1398	7	16792	8.5796	0.99832	0.0700311	2.5398
GOTERM_BP_DIRECT	GO:0043388~positive regulation of DNA binding	9	0.532544	0.00154262	HES1, HMGB2, MMP9, HIPK2, TXN, IGF1, MYC, CALM1, PLAUR	1398	28	16792	3.86082	0.999289	0.0782122	2.87631
GOTERM_BP_DIRECT	GO:0051209~release of sequestered calcium ion into cytosol	11	0.650888	0.00157661	PTPRC, P2RX7, CCR7, PKD2, CCL19, ITPR3, FGF2, TPCN1, ITPR1, TRPM2, ITPR2	1398	41	16792	3.22258	0.999394	0.0790148	2.9388
GOTERM_BP_DIRECT	GO:0006909~phagocytosis	12	0.710059	0.00161592	CD93, PECAM1, IRF8, PLD4, ELANE, ANXA1, CDC42SE1, ITGB2, TM9SF4, SLAMF1, CD14, GAS6	1398	48	16792	3.00286	0.999496	0.0800523	3.01103
GOTERM_BP_DIRECT	GO:0035556~intracellular signal transduction	52	3.07692	0.00171352	ADCY3, ADCY8, PREX1, AKT1, PLCB4, CTGF, RAPGEF2, SIK1, PAG1, SYK, PRKCA, SGK1, ARHGEF2, ZP3, PRKCH, DEPDC1, PRKCD, PRKCB, DAPK1, MAP4K4, LAT2, CD80, RASGRF1, SDCBP, LCP2, CXCL1, STK17B, CXCL8, AKAP13, SRC, PLCL1, SQSTM1, SH2B3, NIM1K, SCG2, ABR, SPSB1, TGFBR1, DGKH, RACGAP1, CISH, SH3BP5, RASSF5, RPS6KA3, DUSP1, ADCY9, FYN, WSB2, JAK1, CIT, SMPD2, IGFBP5	1398	403	16792	1.54986	0.999681	0.0837998	3.19011
GOTERM_BP_DIRECT	GO:0006928~movement of cell or subcellular component	17	1.00592	0.0017686	MTSS1, PTGS2, MAP2K1, CALD1, VIM, CXCL8, IGF1, CCL4L1, CAPZB, CCL4, PLAUR, ACTR3, CD9, IGSF8, TXN, ANOS1, MSN	1398	86	16792	2.37436	0.999754	0.0854879	3.29103
GOTERM_BP_DIRECT	GO:0030033~microvillus assembly	7	0.414201	0.00181899	RAP2B, MAP4K4, RAP2C, STK26, RAP1B, RDX, RAPGEF2	1398	17	16792	4.94589	0.999806	0.0869233	3.38328
GOTERM_BP_DIRECT	GO:0097190~apoptotic signaling pathway	15	0.887574	0.00189539	PRKCA, SGPL1, PPARD, CAV1, TNFRSF14, TNFSF12, CD40, TNFRSF4, DAPK1, ANXA6, DAPL1, P2RX7, MAP3K5, CASP8, CD14	1398	71	16792	2.53763	0.999865	0.0894996	3.52298
GOTERM_BP_DIRECT	GO:0050728~negative regulation of inflammatory response	16	0.946746	0.00197003	PPARD, ABR, PTGER4, SOCS3, ELANE, NFKB1, NLRP3, PRKCD, TNFAIP6, C1QTNF3, SERPINF1, MEFV, ETS1, AOAH, TNFAIP3, NT5E	1398	79	16792	2.4327	0.999905	0.0919374	3.65929
GOTERM_BP_DIRECT	GO:0046627~negative regulation of insulin receptor signaling pathway	9	0.532544	0.00197693	PID1, SOCS3, NCOA5, SOCS1, IL1B, PTPN1, PRKCD, CISH, PRKCB	1398	29	16792	3.72769	0.999908	0.091338	3.67187
GOTERM_BP_DIRECT	GO:0030574~collagen catabolic process	14	0.828402	0.00205642	COL4A2, COL4A1, COL13A1, PRTN3, MMP9, MMP8, COL15A1, MMP14, MMP2, MMP12, MMP1, COL19A1, COL6A1, COL8A1	1398	64	16792	2.6275	0.999937	0.0939136	3.81681
GOTERM_BP_DIRECT	GO:0008284~positive regulation of cell proliferation	58	3.43195	0.00212561	NAMPT, PRC1, MARCKSL1, NAP1L1, TTK, IL15, PRDX3, IL31RA, CXCL10, CD47, GAB2, NCCRP1, CTGF, CLCF1, MYC, FGF2, KIF14, AR, IRS2, DLL1, HES1, OSM, VEGFC, EREG, VEGFA, HIPK2, PDGFRA, MDM2, SDCBP, LAMC2, EMP2, CTSH, CSF3, PRTN3, RPS15A, SOX4, PHIP, RAC2, PTK2B, BCL2, THBS1, RUNX2, FN1, TNFSF4, TGFBR1, HCK, NOX1, IGF1, PTGFR, NTN1, SLAMF1, CLEC11A, PLAC8, NTRK3, HDAC4, SFRP1, ETS1, HBEGF	1398	466	16792	1.49499	0.999954	0.0959879	3.94279
GOTERM_BP_DIRECT	GO:0007267~cell-cell signaling	36	2.13018	0.00213074	NAMPT, CCL3, MPZL1, NRP1, IL18, S100A9, GJA1, CD70, ITGB2, IL15, CXCL6, CCL4, CXCL10, PTGIR, CCL22, CCL23, CCL20, CTGF, IL1B, PCSK5, AR, TRHDE, CCL4L1, GJB2, C1QA, INHBA, TNFAIP6, LILRB2, SSTR2, CCL13, CD80, EREG, CXCL14, TXN, FJX1, SH3KBP1	1398	254	16792	1.70241	0.999955	0.0952937	3.95213
GOTERM_BP_DIRECT	GO:0048469~cell maturation	10	0.591716	0.00222718	HES1, CEBPA, ID2, EPAS1, VEGFA, POU2F2, CCL19, IL15, RUNX2, CTNNB1	1398	36	16792	3.33651	0.999972	0.0984557	4.12746
GOTERM_BP_DIRECT	GO:0001558~regulation of cell growth	16	0.946746	0.0022421	KIF14, FXYD2, SGK1, IGFBP7, NANOS1, SPOCK1, CISH, IL17RB, TFRC, CTGF, H2AFY2, H2AFY, IGFBP3, CRIM1, IGFBP4, IGFBP5	1398	80	16792	2.40229	0.999974	0.0981602	4.15456
GOTERM_BP_DIRECT	GO:0010951~negative regulation of endopeptidase activity	21	1.2426	0.00229292	A2M, SPOCK1, PAPLN, PTTG1, AKT1, SERPINB9, APP, SERPINE2, CARD16, SERPINF1, CPAMD8, SERPINB7, TFPI, CSTB, SERPINB1, SLPI, ANOS1, SERPINA1, CSTA, PROS1, CRIM1	1398	121	16792	2.08463	0.999979	0.0993487	4.24681
GOTERM_BP_DIRECT	GO:0045429~positive regulation of nitric oxide biosynthetic process	11	0.650888	0.00231536	AKT1, ICAM1, ASS1, PTGS2, PTK2B, PKD2, IL1B, ITGB2, TLR5, PTX3, SOD2	1398	43	16792	3.0727	0.999981	0.0993569	4.28751
GOTERM_BP_DIRECT	GO:0030217~T cell differentiation	9	0.532544	0.00250199	PTPRC, PREX1, DLL4, PIK3CD, SOX4, CD4, IL7R, RUNX2, RHOH	1398	30	16792	3.60343	0.999992	0.105969	4.62542
GOTERM_BP_DIRECT	GO:0033280~response to vitamin D	7	0.414201	0.00253822	CYP27B1, PTGS2, STC1, CD4, TRIM25, SPP1, CXCL10	1398	18	16792	4.67112	0.999993	0.106462	4.69088
GOTERM_BP_DIRECT	GO:0034142~toll-like receptor 4 signaling pathway	7	0.414201	0.00253822	RIPK2, NFKBIA, PIK3AP1, ITGB2, ITGAM, CD14, TNIP3	1398	18	16792	4.67112	0.999993	0.106462	4.69088
GOTERM_BP_DIRECT	GO:0043129~surfactant homeostasis	5	0.295858	0.0025409	LPCAT1, EPAS1, ADGRF5, VEGFA, CTSH	1398	8	16792	7.50715	0.999994	0.105627	4.69572
GOTERM_BP_DIRECT	GO:0010818~T cell chemotaxis	5	0.295858	0.0025409	PIK3CG, GPR183, CCL3, PIK3CD, CXCL10	1398	8	16792	7.50715	0.999994	0.105627	4.69572
GOTERM_BP_DIRECT	GO:0042493~response to drug	41	2.42604	0.00255134	PAM, HMGB2, PTGS2, ASS1, GNA12, COMT, SRC, CTNNB1, SLC1A2, SLC1A3, PTK2B, BCL2, SEMA3C, LOX, THBS1, MYC, APEX1, ICAM1, CDK1, LPL, LGALS1, ANXA1, CENPF, DPYSL2, AK4, JUNB, TP73, SOD2, CCNB1, HDAC4, VEGFC, INHBA, P2RX7, CYBB, NPC1, SFRP1, FYN, MDM2, ABCC1, AOC1, BCAR3	1398	304	16792	1.61996	0.999994	0.10511	4.71458
GOTERM_BP_DIRECT	GO:0051592~response to calcium ion	13	0.769231	0.00256244	CAV1, SPARC, ITPR3, TNNT2, ANXA7, P2RX7, DUSP1, PTK2B, NEDD4, PPP3CA, THBS1, CALM1, ADAM9	1398	58	16792	2.69222	0.999994	0.104627	4.73462
GOTERM_BP_DIRECT	GO:0042542~response to hydrogen peroxide	12	0.710059	0.00270595	GPX1, DUSP1, PTK2B, BCL2, STK26, HP, PRDX3, NR4A3, PPP1R15B, SRC, ADAM9, SOD2	1398	51	16792	2.82622	0.999997	0.109214	4.99341
GOTERM_BP_DIRECT	GO:0048015~phosphatidylinositol-mediated signaling	19	1.12426	0.00274232	PIK3CG, IRS2, KL, ZP3, PIK3C2B, PIK3CD, NCS1, IGF1, AKT1, GAB2, EREG, CD80, FYN, PDGFRA, HBEGF, OGT, FGF2, PTAFR, PIK3R1	1398	106	16792	2.15299	0.999997	0.10966	5.0589
GOTERM_BP_DIRECT	GO:0010977~negative regulation of neuron projection development	11	0.650888	0.0027769	PTPRG, LGALS1, BCL11A, VIM, IL15RA, MDM2, SPOCK1, SEMA3A, LPAR1, PMP22, ITM2C	1398	44	16792	3.00286	0.999998	0.110031	5.12111
GOTERM_BP_DIRECT	GO:0007160~cell-matrix adhesion	17	1.00592	0.00286872	PPFIA2, EPDR1, COL13A1, ITGA1, ITGB2, NID1, ITGA4, CTNNB1, VCAM1, ITGA6, CD44, CTGF, ITGB8, TNN, OTOA, EMP2, ADAM9	1398	90	16792	2.26883	0.999999	0.112514	5.28612
GOTERM_BP_DIRECT	GO:0071391~cellular response to estrogen stimulus	6	0.35503	0.0028863	SERPINB9, SFR1, SFRP1, MDM2, TRIM24, MYC	1398	13	16792	5.54374	0.999999	0.112229	5.31767
GOTERM_BP_DIRECT	GO:0043568~positive regulation of insulin-like growth factor receptor signaling pathway	6	0.35503	0.0028863	PHIP, AR, IGF1, IGFBP3, IGFBP4, IGFBP5	1398	13	16792	5.54374	0.999999	0.112229	5.31767
GOTERM_BP_DIRECT	GO:0045780~positive regulation of bone resorption	6	0.35503	0.0028863	TFRC, ADAM8, TMEM64, PPARGC1B, SPP1, SYK	1398	13	16792	5.54374	0.999999	0.112229	5.31767
GOTERM_BP_DIRECT	GO:0043303~mast cell degranulation	6	0.35503	0.0028863	PIK3CG, LAT2, RASGRP1, PIK3CD, MILR1, NR4A3	1398	13	16792	5.54374	0.999999	0.112229	5.31767
GOTERM_BP_DIRECT	GO:0010952~positive regulation of peptidase activity	6	0.35503	0.0028863	CAV1, APP, MMP14, CTSH, FN1, PCOLCE2	1398	13	16792	5.54374	0.999999	0.112229	5.31767
GOTERM_BP_DIRECT	GO:0071407~cellular response to organic cyclic compound	13	0.769231	0.00297807	CCNB1, CEBPA, AKT1, CCL3, CCL2, ITGA6, LGALS1, IL18, CASP8, NFKBIA, IL1B, RAP1B, IGFBP5	1398	59	16792	2.64659	0.999999	0.114643	5.48228
GOTERM_BP_DIRECT	GO:0042981~regulation of apoptotic process	31	1.83432	0.0030648	STEAP3, BID, BCL2L2, TNFRSF4, RABGGTB, CASP5, CASP8, TPT1, NDRG1, CASP1, CFLAR, SGK1, LGALS1, STK26, MALT1, TNFRSF14, TRIM24, BIRC3, TP73, DAPK1, RASSF3, TNFRSF9, RASSF5, RASSF6, DUSP1, CARD16, ETS1, FYN, EIF2AK2, IGFBP3, BMP6	1398	213	16792	1.74814	0.999999	0.116828	5.63759
GOTERM_BP_DIRECT	GO:0045765~regulation of angiogenesis	9	0.532544	0.0031301	WARS, SFRP1, ETS1, PTK2B, PLXND1, GPNMB, EMP2, FGF2, CTNNB1	1398	31	16792	3.48719	1	0.118211	5.75437
GOTERM_BP_DIRECT	GO:0042517~positive regulation of tyrosine phosphorylation of Stat3 protein	10	0.591716	0.00331693	OSM, HES1, IL23A, SOCS3, CLCF1, IL18, VEGFA, IL15, IL12B, IL31RA	1398	38	16792	3.16091	1	0.123829	6.08773
GOTERM_BP_DIRECT	GO:0000188~inactivation of MAPK activity	8	0.473373	0.00342901	DUSP4, CAV1, DUSP2, DUSP1, RGS3, DUSP14, SPRED2, DUSP10	1398	25	16792	3.84366	1	0.126738	6.28716
GOTERM_BP_DIRECT	GO:0007159~leukocyte cell-cell adhesion	8	0.473373	0.00342901	VCAM1, ICAM1, ITGB2, MSN, ITGA4, NT5E, TNIP1, SYK	1398	25	16792	3.84366	1	0.126738	6.28716
GOTERM_BP_DIRECT	GO:0001816~cytokine production	8	0.473373	0.00342901	PIK3CG, BATF, S100A8, RASGRP1, PIK3CD, S100A9, CD4, PTAFR	1398	25	16792	3.84366	1	0.126738	6.28716
GOTERM_BP_DIRECT	GO:0043536~positive regulation of blood vessel endothelial cell migration	7	0.414201	0.0034515	PRKCA, AKT1, VEGFC, STAT5A, VEGFA, THBS1, FGF2	1398	19	16792	4.42527	1	0.126523	6.32713
GOTERM_BP_DIRECT	GO:0007259~JAK-STAT cascade	9	0.532544	0.00387418	STAT4, CCL2, SOCS3, CLCF1, STAT5A, SOCS1, PKD2, IL15RA, IL31RA	1398	32	16792	3.37822	1	0.139822	7.07538
GOTERM_BP_DIRECT	GO:0046641~positive regulation of alpha-beta T cell proliferation	5	0.295858	0.00427363	TNFSF4, CD80, RIPK2, EBI3, SYK	1398	9	16792	6.67302	1	0.151951	7.7773
GOTERM_BP_DIRECT	GO:0061314~Notch signaling involved in heart development	5	0.295858	0.00427363	NOTCH2, DLL4, JAG1, GALNT11, SNAI1	1398	9	16792	6.67302	1	0.151951	7.7773
GOTERM_BP_DIRECT	GO:0061549~sympathetic ganglion development	5	0.295858	0.00427363	NRP2, INSM1, NRP1, SEMA3A, CTNNB1	1398	9	16792	6.67302	1	0.151951	7.7773
GOTERM_BP_DIRECT	GO:0071404~cellular response to low-density lipoprotein particle stimulus	5	0.295858	0.00427363	CD9, NPC1, FCER1G, ITGB2, SYK	1398	9	16792	6.67302	1	0.151951	7.7773
GOTERM_BP_DIRECT	GO:0021785~branchiomotor neuron axon guidance	5	0.295858	0.00427363	PLXNC1, NRP1, PLXNA1, SEMA3A, PLXND1	1398	9	16792	6.67302	1	0.151951	7.7773
GOTERM_BP_DIRECT	GO:1900027~regulation of ruffle assembly	5	0.295858	0.00427363	ICAM1, SH3YL1, CAV1, RCC2, RDX	1398	9	16792	6.67302	1	0.151951	7.7773
GOTERM_BP_DIRECT	GO:0006977~DNA damage response, signal transduction by p53 class mediator resulting in cell cycle arrest	13	0.769231	0.00456189	CCNB1, PLAGL1, CDK1, PLK3, BTG2, PLK2, RGCC, ARID3A, SOX4, MDM2, CDC25C, GADD45A, GTSE1	1398	62	16792	2.51853	1	0.160148	8.28072
GOTERM_BP_DIRECT	GO:0034614~cellular response to reactive oxygen species	7	0.414201	0.00458815	PTPRK, PDGFRA, PKD2, PRDX3, NME8, SRC, PPARGC1B	1398	20	16792	4.20401	1	0.159804	8.32644
GOTERM_BP_DIRECT	GO:0014911~positive regulation of smooth muscle cell migration	7	0.414201	0.00458815	HDAC4, NRP1, SEMA6D, BCL2, IGF1, MYC, SRC	1398	20	16792	4.20401	1	0.159804	8.32644
GOTERM_BP_DIRECT	GO:0033138~positive regulation of peptidyl-serine phosphorylation	14	0.828402	0.00466892	CSF3, OSM, AKT1, NTRK3, CAV1, CD44, ARRB1, BCL2, VEGFA, TXN, RIPK2, GAS6, BCAR3, CREBL2	1398	70	16792	2.40229	1	0.161194	8.46697
GOTERM_BP_DIRECT	GO:0071526~semaphorin-plexin signaling pathway	9	0.532544	0.00474766	NRP1, SEMA6D, SEMA7A, MET, SEMA4C, SEMA3C, SEMA3A, PLXND1, SEMA4A	1398	33	16792	3.27585	1	0.162495	8.60376
GOTERM_BP_DIRECT	GO:0043491~protein kinase B signaling	9	0.532544	0.00474766	AKT1, CCL3, PLK3, CCL2, PIK3C2B, IGF1, IL1B, CD40, GAS6	1398	33	16792	3.27585	1	0.162495	8.60376
GOTERM_BP_DIRECT	GO:0002931~response to ischemia	9	0.532544	0.00474766	PPIF, MAP3K5, CAV1, BVES, BCL2, EEF2K, HK2, CAMK2A, NDNF	1398	33	16792	3.27585	1	0.162495	8.60376
GOTERM_BP_DIRECT	GO:1902042~negative regulation of extrinsic apoptotic signaling pathway via death domain receptors	9	0.532544	0.00474766	ICAM1, CFLAR, GPX1, ARHGEF2, HMGB2, CASP8, RFFL, TNFAIP3, DAPK1	1398	33	16792	3.27585	1	0.162495	8.60376
GOTERM_BP_DIRECT	GO:0007346~regulation of mitotic cell cycle	10	0.591716	0.00478722	CYLD, PLK1, DYNLT3, SDCBP, PIM3, PIM2, SIK1, MYC, TP73, NEK7	1398	40	16792	3.00286	1	0.162556	8.6724
GOTERM_BP_DIRECT	GO:0007067~mitotic nuclear division	34	2.01183	0.00485423	SNX9, TRIOBP, NEK2, BORA, KNTC1, ANLN, AURKB, PTTG1, CCNG1, CCNG2, KIF2C, NCAPG2, BUB1, SKA3, NUP37, NSUN2, ASPM, CDK1, CENPN, ARHGEF2, SETDB2, DYNLT3, NUF2, CENPF, NDC80, GEM, RPS6, CDC25C, HMGA2, CCNB2, RCC2, PLK1, BUB1B, CIT	1398	248	16792	1.64673	1	0.163464	8.78859
GOTERM_BP_DIRECT	GO:1902966~positive regulation of protein localization to early endosome	4	0.236686	0.00505482	VEGFA, SORL1, RDX, MSN	1398	5	16792	9.60916	1	0.168429	9.13552
GOTERM_BP_DIRECT	GO:0071621~granulocyte chemotaxis	4	0.236686	0.00505482	CCL3, ADGRE2, ANXA1, IL17RA	1398	5	16792	9.60916	1	0.168429	9.13552
GOTERM_BP_DIRECT	GO:0002381~immunoglobulin production involved in immunoglobulin mediated immune response	4	0.236686	0.00505482	GAPT, HLA-DQB1, HLA-DRB1, HLA-DRB5	1398	5	16792	9.60916	1	0.168429	9.13552
GOTERM_BP_DIRECT	GO:0014910~regulation of smooth muscle cell migration	4	0.236686	0.00505482	ACE, PLXNA1, SORL1, PLAU	1398	5	16792	9.60916	1	0.168429	9.13552
GOTERM_BP_DIRECT	GO:0050727~regulation of inflammatory response	13	0.769231	0.00521858	CASP5, NAF1, TNFSF4, PTGS2, SLC7A2, SEMA7A, HCK, ANXA1, PIK3AP1, BIRC3, TNFAIP3, CASP1, TNIP1	1398	63	16792	2.47855	1	0.172184	9.41783
GOTERM_BP_DIRECT	GO:0042104~positive regulation of activated T cell proliferation	8	0.473373	0.0054711	IL12RB1, TNFSF4, IL23A, IL18, IGF1, IL12B, SLAMF1, ICOSLG	1398	27	16792	3.55895	1	0.178498	9.85153
GOTERM_BP_DIRECT	GO:0050919~negative chemotaxis	9	0.532544	0.00576443	NRP2, FLRT2, SEMA6D, SEMA7A, SEMA4C, SEMA3C, EFNA5, SEMA3A, SEMA4A	1398	34	16792	3.1795	1	0.185861	10.3529
GOTERM_BP_DIRECT	GO:0008631~intrinsic apoptotic signaling pathway in response to oxidative stress	6	0.35503	0.00585225	GPX1, MAP3K5, BCL2, PRKCD, ARL6IP5, SOD2	1398	15	16792	4.80458	1	0.18714	10.5024
GOTERM_BP_DIRECT	GO:0042060~wound healing	15	0.887574	0.00589754	PPARD, S100A8, CCM2L, TGFBR1, SPARC, CELSR1, SDC4, MAP3K5, CCL20, EREG, PECAM1, PDGFRA, LOX, FGF2, FN1	1398	80	16792	2.25215	1	0.18718	10.5795
GOTERM_BP_DIRECT	GO:0048844~artery morphogenesis	7	0.414201	0.005978	NOTCH3, HES1, NRP1, ZMIZ1, TGFBR1, VEGFA, PRDM1	1398	21	16792	4.00381	1	0.18822	10.7162
GOTERM_BP_DIRECT	GO:2000406~positive regulation of T cell migration	5	0.295858	0.00665701	CCL20, TNFRSF14, ITGA4, CXCL12, CXCL10	1398	10	16792	6.00572	1	0.205929	11.8621
GOTERM_BP_DIRECT	GO:0032060~bleb assembly	5	0.295858	0.00665701	P2RX7, LPAR1, PMP22, EMP2, MYLK	1398	10	16792	6.00572	1	0.205929	11.8621
GOTERM_BP_DIRECT	GO:0071803~positive regulation of podosome assembly	5	0.295858	0.00665701	FSCN1, CAPG, MSN, SRC, LCP1	1398	10	16792	6.00572	1	0.205929	11.8621
GOTERM_BP_DIRECT	GO:0032725~positive regulation of granulocyte macrophage colony-stimulating factor production	5	0.295858	0.00665701	IL23A, IL18, RASGRP1, IL1B, IL12B	1398	10	16792	6.00572	1	0.205929	11.8621
GOTERM_BP_DIRECT	GO:0007566~embryo implantation	10	0.591716	0.00671913	PPARD, PTGS2, MMP9, IGFBP7, IL1B, STC1, EMP2, PCSK5, MMP2, SPP1	1398	42	16792	2.85987	1	0.206294	11.9663
GOTERM_BP_DIRECT	GO:0045444~fat cell differentiation	14	0.828402	0.006732	TMEM120A, CEBPA, PID1, GPX1, OSBPL8, C1QTNF3, CEBPD, SMAD6, SOCS1, ADGRF5, NR4A2, NR4A1, NR4A3, HMGA2	1398	73	16792	2.30356	1	0.205315	11.9879
GOTERM_BP_DIRECT	GO:0018105~peptidyl-serine phosphorylation	20	1.18343	0.00740013	PRKCA, CDK1, SGK1, TGFBR1, PRKCH, TTK, PRKCD, GAS6, SRC, PRKCB, AKT1, CSNK1D, PLK2, PLK1, HIPK3, BCL2, HIPK2, CSNK1G3, CAMK2A, SYK	1398	125	16792	1.92183	1	0.221887	13.1003
GOTERM_BP_DIRECT	GO:0030334~regulation of cell migration	14	0.828402	0.00756101	KIF14, PLXNC1, SGK1, PLXNA1, LMO4, JAG1, NTN1, AKT1, LAMA2, RCC2, SERPINE2, CXCR4, PECAM1, PLXND1	1398	74	16792	2.27244	1	0.224717	13.3662
GOTERM_BP_DIRECT	GO:0045944~positive regulation of transcription from RNA polymerase II promoter	104	6.15385	0.00756697	HMGN3, THRA, IL18, LMO4, JAG1, CITED2, CTNNB1, CXCL10, BATF, APP, IL1B, OGT, IL1A, TWIST1, PID1, DLL1, MED14, CD40, JUNB, PPARGC1B, AHR, HES1, HIF1A, ARRB1, VEGFA, RGCC, PYGO1, TFAP2A, RIPK2, SMARCA2, HMGB2, TFEB, SOX4, NFKBIA, TTC5, PLAGL1, IL23A, AGRN, ARNTL2, TCF4, EPAS1, IKZF1, MET, ARID3A, NR4A2, NR4A1, NR4A3, NOTCH3, SHOX2, HDAC4, ITGA6, ETS1, ETS2, EBF1, BMP6, NAMPT, E2F8, HEXB, RHOQ, NFKB…	1398	981	16792	1.27338	1	0.223472	13.376
GOTERM_BP_DIRECT	GO:0008037~cell recognition	7	0.414201	0.00765088	CADM1, CADM2, PECAM1, CNTNAP3, VCAN, CLEC7A, NCR3	1398	22	16792	3.82182	1	0.224259	13.5144
GOTERM_BP_DIRECT	GO:0032355~response to estradiol	16	0.946746	0.00785635	BID, PAM, PTGS2, ASS1, ANXA1, PTGFR, CTNNB1, GJB2, DUSP1, CTGF, ETS1, CASP8, TFPI, CD4, NQO1, MYC	1398	91	16792	2.1119	1	0.228146	13.8523
GOTERM_BP_DIRECT	GO:0030155~regulation of cell adhesion	10	0.591716	0.00788483	LAMA2, KIF14, PTPRJ, ICAM1, CYTIP, PTK2B, IL18, CXCL8, DLL1, ABL2	1398	43	16792	2.79336	1	0.22748	13.899
GOTERM_BP_DIRECT	GO:1900745~positive regulation of p38MAPK cascade	6	0.35503	0.00793719	MAP3K5, GADD45G, VEGFA, ZC3H12A, GADD45B, GADD45A	1398	16	16792	4.50429	1	0.227425	13.9849
GOTERM_BP_DIRECT	GO:0090280~positive regulation of calcium ion import	6	0.35503	0.00793719	CCL3, CCL2, LGALS3, ZP3, STC1, CXCL12	1398	16	16792	4.50429	1	0.227425	13.9849
GOTERM_BP_DIRECT	GO:0007220~Notch receptor processing	6	0.35503	0.00793719	NOTCH3, DNER, DLL4, DLL1, JAG1, GALNT11	1398	16	16792	4.50429	1	0.227425	13.9849
GOTERM_BP_DIRECT	GO:0042787~protein ubiquitination involved in ubiquitin-dependent protein catabolic process	23	1.36095	0.00805924	RNF144B, CDK1, HECW2, ABTB2, DDB1, TRIM25, PTTG1, RFFL, AURKB, UBE2C, LNX1, CCNB1, NEDD4, PLK1, KLHL15, BUB1B, MDM2, NEDD4L, RNF19B, RNF14, RNF146, RNF145, UBE2E1	1398	153	16792	1.80564	1	0.229115	14.1847
GOTERM_BP_DIRECT	GO:0018108~peptidyl-tyrosine phosphorylation	23	1.36095	0.00805924	MAP2K1, MAP2K3, HCK, STAT5A, PEAK1, MET, TTK, TRIM24, PRKCD, SRC, NTRK3, IL12RB1, EREG, FYN, PTK2B, PDGFRA, RIPK2, HBEGF, CSF2RB, EIF2AK2, ABL2, FGF2, CSF2RA	1398	153	16792	1.80564	1	0.229115	14.1847
GOTERM_BP_DIRECT	GO:0001937~negative regulation of endothelial cell proliferation	8	0.473373	0.00830903	CAV1, TGFBR1, RGCC, GJA1, SPARC, THBS1, VASH1, SCG2	1398	29	16792	3.3135	1	0.233935	14.5923
GOTERM_BP_DIRECT	GO:0048662~negative regulation of smooth muscle cell proliferation	8	0.473373	0.00830903	PPARD, PTGIR, IL15, COMT, IL12B, TNFAIP3, IGFBP3, IGFBP5	1398	29	16792	3.3135	1	0.233935	14.5923
GOTERM_BP_DIRECT	GO:0043542~endothelial cell migration	8	0.473373	0.00830903	TGFBR1, PECAM1, ITGB2, TNFSF12, PLXND1, LOXL2, SCG2, STARD13	1398	29	16792	3.3135	1	0.233935	14.5923
GOTERM_BP_DIRECT	GO:0006952~defense response	13	0.769231	0.00863095	MALT1, IL32, HP, NLRP3, CXCL12, IL31RA, IL17RB, CD84, CD48, CD83, INHBA, TNIP1, ICOSLG	1398	67	16792	2.33058	1	0.240419	15.1149
GOTERM_BP_DIRECT	GO:0051291~protein heterooligomerization	13	0.769231	0.00863095	TMEM120A, MAGI2, STXBP3, BIRC3, ITPR3, SEPT11, GCH1, TNNT2, MCCC2, SQSTM1, CASP8, CLDN1, SEPT9	1398	67	16792	2.33058	1	0.240419	15.1149
GOTERM_BP_DIRECT	GO:0016337~single organismal cell-cell adhesion	17	1.00592	0.00904133	ICAM1, ICAM4, COL13A1, PDPN, NTN1, SRC, CTNNB1, NRCAM, VCAM1, COL19A1, ITGA6, CD44, PKP1, CD93, CSTA, ADAM8, RAPGEF1	1398	101	16792	2.02173	1	0.248879	15.7767
GOTERM_BP_DIRECT	GO:0043434~response to peptide hormone	10	0.591716	0.0091983	CD55, BTG2, EREG, BTG1, CTGF, ANXA1, GJA1, TRIM24, SPARC, CXCL12	1398	44	16792	2.72987	1	0.251167	16.0286
GOTERM_BP_DIRECT	GO:0006816~calcium ion transport	14	0.828402	0.00945952	CCL3, CAV1, CACNA2D1, TRPM2, ITPR1, PRKCB, ITPR2, ANXA6, CYP27B1, FYN, PKD2, TPT1, PPP3CA, CAMK2A	1398	76	16792	2.21263	1	0.255857	16.4461
GOTERM_BP_DIRECT	GO:0045627~positive regulation of T-helper 1 cell differentiation	4	0.236686	0.00948564	CD80, ANXA1, RIPK2, CCL19	1398	6	16792	8.00763	1	0.255016	16.4878
GOTERM_BP_DIRECT	GO:0043615~astrocyte cell migration	4	0.236686	0.00948564	CCL3, CCL2, HEXB, MMP14	1398	6	16792	8.00763	1	0.255016	16.4878
GOTERM_BP_DIRECT	GO:0034105~positive regulation of tissue remodeling	4	0.236686	0.00948564	IL23A, IL18, IL15, IL12B	1398	6	16792	8.00763	1	0.255016	16.4878
GOTERM_BP_DIRECT	GO:0045143~homologous chromosome segregation	4	0.236686	0.00948564	MEIKIN, PLK1, PTTG3P, PTTG1	1398	6	16792	8.00763	1	0.255016	16.4878
GOTERM_BP_DIRECT	GO:0033137~negative regulation of peptidyl-serine phosphorylation	7	0.414201	0.00963621	NCK2, CAV1, DMD, RASSF2, CNKSR3, PDE4D, BDKRB2	1398	23	16792	3.65566	1	0.257055	16.7274
GOTERM_BP_DIRECT	GO:0046135~pyrimidine nucleoside catabolic process	5	0.295858	0.00977922	TYMP, UPB1, DPYS, DPYD, NT5E	1398	11	16792	5.45975	1	0.25889	16.9544
GOTERM_BP_DIRECT	GO:0042347~negative regulation of NF-kappaB import into nucleus	5	0.295858	0.00977922	CYLD, LITAF, C1QTNF3, ZC3H12A, NLRP3	1398	11	16792	5.45975	1	0.25889	16.9544
GOTERM_BP_DIRECT	GO:0046326~positive regulation of glucose import	8	0.473373	0.0100764	AKT1, SLC1A2, IRS2, GPC3, IGF1, RHOQ, PIK3R1, CREBL2	1398	30	16792	3.20305	1	0.264177	17.4243
GOTERM_BP_DIRECT	GO:0044344~cellular response to fibroblast growth factor stimulus	8	0.473373	0.0100764	ZFP36L2, CCL2, CD44, SFRP1, DLL4, CXCL8, NR4A1, MYC	1398	30	16792	3.20305	1	0.264177	17.4243
GOTERM_BP_DIRECT	GO:0042523~positive regulation of tyrosine phosphorylation of Stat5 protein	6	0.35503	0.0104864	IL23A, FYN, PECAM1, IGF1, IL12B, IL31RA	1398	17	16792	4.23933	1	0.271864	18.0686
GOTERM_BP_DIRECT	GO:0002407~dendritic cell chemotaxis	6	0.35503	0.0104864	PIK3CG, GPR183, CCR7, CXCR4, CCL19, TRPM2	1398	17	16792	4.23933	1	0.271864	18.0686
GOTERM_BP_DIRECT	GO:0030522~intracellular receptor signaling pathway	9	0.532544	0.0115508	NOTCH2, AR, PPARD, THRA, NR4A2, NR4A1, RORB, NR4A3, AHR	1398	38	16792	2.84482	1	0.2935	19.7187
GOTERM_BP_DIRECT	GO:0048870~cell motility	7	0.414201	0.0119626	PLD1, MAP2K1, PDPN, ETS1, TGFBR1, FSCN1, MMP14	1398	24	16792	3.50334	1	0.300657	20.3486
GOTERM_BP_DIRECT	GO:0010332~response to gamma radiation	8	0.473373	0.0121024	PTPRC, GPX1, CCL2, BCL2, MYC, TP73, SOD2, CXCL10	1398	31	16792	3.09973	1	0.302005	20.5613
GOTERM_BP_DIRECT	GO:0010595~positive regulation of endothelial cell migration	10	0.591716	0.0123128	NRP2, PRKCA, NRP1, ETS1, PTK2B, VEGFA, ZC3H12A, SPARC, THBS1, FGF2	1398	46	16792	2.61118	1	0.304794	20.8807
GOTERM_BP_DIRECT	GO:0045471~response to ethanol	17	1.00592	0.0129649	CSF3, ICAM1, CDK1, CCL2, TBXAS1, S100A8, RPL15, SPARC, NTRK3, VCAM1, FYN, PTK2B, CASP8, RPL10A, NQO1, MYC, CD14	1398	105	16792	1.94471	1	0.316513	21.8623
GOTERM_BP_DIRECT	GO:0045807~positive regulation of endocytosis	6	0.35503	0.0135435	GPC3, EEF2K, CCL19, DLL1, NEDD4L, CD14	1398	18	16792	4.00381	1	0.326449	22.7236
GOTERM_BP_DIRECT	GO:0001779~natural killer cell differentiation	5	0.295858	0.0137159	ID2, PIK3CD, SLAMF6, IL15, SLAMF1	1398	12	16792	5.00477	1	0.328205	22.9786
GOTERM_BP_DIRECT	GO:0032695~negative regulation of interleukin-12 production	5	0.295858	0.0137159	IRAK3, MEFV, CMKLR1, THBS1, SLAMF1	1398	12	16792	5.00477	1	0.328205	22.9786
GOTERM_BP_DIRECT	GO:0060707~trophoblast giant cell differentiation	5	0.295858	0.0137159	PLK4, SOCS3, E2F8, PRDM1, SNAI1	1398	12	16792	5.00477	1	0.328205	22.9786
GOTERM_BP_DIRECT	GO:0042088~T-helper 1 type immune response	5	0.295858	0.0137159	HLA-DRB1, IL18, HLA-DRB5, IL12B, EBI3	1398	12	16792	5.00477	1	0.328205	22.9786
GOTERM_BP_DIRECT	GO:0071498~cellular response to fluid shear stress	5	0.295858	0.0137159	MTSS1, PTGS2, PTK2B, PKD2, SRC	1398	12	16792	5.00477	1	0.328205	22.9786
GOTERM_BP_DIRECT	GO:0051310~metaphase plate congression	5	0.295858	0.0137159	KIF2C, CENPF, CENPE, NDC80, GEM	1398	12	16792	5.00477	1	0.328205	22.9786
GOTERM_BP_DIRECT	GO:1902287~semaphorin-plexin signaling pathway involved in axon guidance	5	0.295858	0.0137159	PLXNC1, NRP1, PLXNA1, SEMA3A, PLXND1	1398	12	16792	5.00477	1	0.328205	22.9786
GOTERM_BP_DIRECT	GO:0030728~ovulation	5	0.295858	0.0137159	IMMP2L, TNFAIP6, PTGS2, EREG, MYC	1398	12	16792	5.00477	1	0.328205	22.9786
GOTERM_BP_DIRECT	GO:0050710~negative regulation of cytokine secretion	5	0.295858	0.0137159	TNFSF4, PTGER4, RGCC, LGR4, SRGN	1398	12	16792	5.00477	1	0.328205	22.9786
GOTERM_BP_DIRECT	GO:0086004~regulation of cardiac muscle cell contraction	5	0.295858	0.0137159	ANK2, PDE4B, STC1, PDE4D, KCNJ2	1398	12	16792	5.00477	1	0.328205	22.9786
GOTERM_BP_DIRECT	GO:0032693~negative regulation of interleukin-10 production	5	0.295858	0.0137159	IL23A, CD274, DLL1, IDO1, IL12B	1398	12	16792	5.00477	1	0.328205	22.9786
GOTERM_BP_DIRECT	GO:0045600~positive regulation of fat cell differentiation	10	0.591716	0.014136	SH3PXD2B, CEBPA, AKT1, PPARD, ID2, SFRP1, CMKLR1, ZC3H12A, TMEM64, CREBL2	1398	47	16792	2.55563	1	0.334738	23.5965
GOTERM_BP_DIRECT	GO:0046718~viral entry into host cell	14	0.828402	0.0143575	ICAM1, ANPEP, TNFRSF14, TNFRSF4, SLAMF1, GAS6, NPC1, CD55, LAMP3, CD80, TFRC, CD46, CLDN1, CLEC5A	1398	80	16792	2.102	1	0.337343	23.9203
GOTERM_BP_DIRECT	GO:0042327~positive regulation of phosphorylation	7	0.414201	0.0146574	AR, MOB1B, ITGA6, EREG, SDCBP, THBS1, PPARGC1B	1398	25	16792	3.3632	1	0.341391	24.3567
GOTERM_BP_DIRECT	GO:0002040~sprouting angiogenesis	7	0.414201	0.0146574	NRP1, PTK2B, RSPO3, E2F8, THBS1, LOXL2, RNF213	1398	25	16792	3.3632	1	0.341391	24.3567
GOTERM_BP_DIRECT	GO:0007204~positive regulation of cytosolic calcium ion concentration	20	1.18343	0.0151329	PIK3CG, C3AR1, PTGER2, PTGER4, FPR1, GJA1, CD52, LPAR1, BDKRB2, PTGFR, ITPR3, CCR7, PTGIR, CD55, CXCR4, PTK2B, C1QTNF1, PTGDR, PDGFRA, ABL2	1398	134	16792	1.79275	1	0.34864	25.0437
GOTERM_BP_DIRECT	GO:0002455~humoral immune response mediated by circulating immunoglobulin	4	0.236686	0.0155799	HLA-DQB1, HLA-DRB1, ZP3, HLA-DRB5	1398	7	16792	6.86368	1	0.35521	25.6844
GOTERM_BP_DIRECT	GO:0048841~regulation of axon extension involved in axon guidance	4	0.236686	0.0155799	PLXNC1, PLXNA1, SEMA3A, PLXND1	1398	7	16792	6.86368	1	0.35521	25.6844
GOTERM_BP_DIRECT	GO:2000503~positive regulation of natural killer cell chemotaxis	4	0.236686	0.0155799	CCL3, CXCL14, CCL4L1, CCL4	1398	7	16792	6.86368	1	0.35521	25.6844
GOTERM_BP_DIRECT	GO:0019441~tryptophan catabolic process to kynurenine	4	0.236686	0.0155799	KYNU, IDO2, KMO, IDO1	1398	7	16792	6.86368	1	0.35521	25.6844
GOTERM_BP_DIRECT	GO:0043124~negative regulation of I-kappaB kinase/NF-kappaB signaling	9	0.532544	0.0156776	NAF1, CASP8, ZC3H12A, TLE1, TNFAIP3, TNIP1, TANK, TNIP3, RHOH	1398	40	16792	2.70258	1	0.355314	25.8237
GOTERM_BP_DIRECT	GO:0009791~post-embryonic development	13	0.769231	0.0167393	SGPL1, TGFBR1, NR4A2, ITPR1, SOD2, FOXP2, GNAQ, BCL2, IGF2R, CHST11, PYGO1, SEMA3C, PRDM1	1398	73	16792	2.13902	1	0.372627	27.3217
GOTERM_BP_DIRECT	GO:0002027~regulation of heart rate	8	0.473373	0.0170067	BVES, ANK2, EPAS1, DMD, MDM2, PDE4D, SEMA3A, CALM1	1398	33	16792	2.91187	1	0.375594	27.6943
GOTERM_BP_DIRECT	GO:0015758~glucose transport	8	0.473373	0.0170067	AKT1, SLC2A9, PPARD, SLC2A5, SLC2A3, SLC2A1, HK2, STXBP3	1398	33	16792	2.91187	1	0.375594	27.6943
GOTERM_BP_DIRECT	GO:0002755~MyD88-dependent toll-like receptor signaling pathway	8	0.473373	0.0170067	IRAK2, IRAK3, NAF1, TLR5, TNIP1, CD14, TAB3, TLR8	1398	33	16792	2.91187	1	0.375594	27.6943
GOTERM_BP_DIRECT	GO:0042832~defense response to protozoan	6	0.35503	0.0171477	BATF, LYST, IRF8, CLEC7A, IL12B, CD40	1398	19	16792	3.79309	1	0.376329	27.8902
GOTERM_BP_DIRECT	GO:1904659~glucose transmembrane transport	6	0.35503	0.0171477	SLC2A13, SLC2A9, SLC2A6, SLC2A5, SLC2A3, SLC2A1	1398	19	16792	3.79309	1	0.376329	27.8902
GOTERM_BP_DIRECT	GO:0051491~positive regulation of filopodium assembly	7	0.414201	0.0177465	CCR7, TGFBR1, FSCN1, RALA, RHOQ, AGRN, ARAP1	1398	26	16792	3.23385	1	0.384882	28.7162
GOTERM_BP_DIRECT	GO:0048843~negative regulation of axon extension involved in axon guidance	7	0.414201	0.0177465	NRP1, SEMA6D, SEMA7A, SEMA4C, SEMA3C, SEMA3A, SEMA4A	1398	26	16792	3.23385	1	0.384882	28.7162
GOTERM_BP_DIRECT	GO:0032148~activation of protein kinase B activity	7	0.414201	0.0177465	NTRK3, OSBPL8, IL18, TXN, IGF1, SRC, GAS6	1398	26	16792	3.23385	1	0.384882	28.7162
GOTERM_BP_DIRECT	GO:0035025~positive regulation of Rho protein signal transduction	7	0.414201	0.0177465	P2RY8, F2RL2, ROBO1, ARRB1, GPR65, AKAP13, LPAR1	1398	26	16792	3.23385	1	0.384882	28.7162
GOTERM_BP_DIRECT	GO:0070301~cellular response to hydrogen peroxide	11	0.650888	0.0181121	PPIF, CDK1, MAP3K5, ETS1, ANXA1, ZNF277, MDM2, TNFAIP3, APEX1, PRKCD, TRPM2	1398	57	16792	2.318	1	0.389327	29.216
GOTERM_BP_DIRECT	GO:0000165~MAPK cascade	33	1.95266	0.0181754	CCL3, CAV1, CCL2, IL18, IL31RA, RASAL2, MAP3K5, PTK2B, RASGRP1, POU4F2, CSF2RB, IL1B, IL2RG, RAPGEF2, MYC, FGF2, CAMK2A, CSF2RA, SCG2, IRS2, MAP2K1, KL, MAP2K3, NRAS, PSME1, EREG, RASGRF1, PSME2, FYN, PDGFRA, JAK1, HBEGF, CALM1	1398	262	16792	1.51289	1	0.388661	29.3022
GOTERM_BP_DIRECT	GO:0032740~positive regulation of interleukin-17 production	5	0.295858	0.018529	IL23A, IL18, SLAMF6, IL15, IL12B	1398	13	16792	4.61979	1	0.392814	29.7821
GOTERM_BP_DIRECT	GO:0071850~mitotic cell cycle arrest	5	0.295858	0.018529	MAGI2, DUSP1, PNPT1, RGCC, GADD45A	1398	13	16792	4.61979	1	0.392814	29.7821
GOTERM_BP_DIRECT	GO:0007568~aging	23	1.36095	0.0185386	CCL2, LITAF, ASS1, KL, ITGB2, PDE4D, NFKB2, AURKB, IL15, KCNMB1, ATP2B1, AKT1, VCAM1, SERPINF1, UCP2, CTGF, DMD, CTSC, LOXL2, NQO1, APEX1, FGF2, IGFBP5	1398	165	16792	1.67432	1	0.391258	29.7951
GOTERM_BP_DIRECT	GO:0002244~hematopoietic progenitor cell differentiation	12	0.710059	0.0195007	PTPRC, INHBA, BVES, PLEK, SFRP1, CEBPD, PLD4, PYGO1, RBM47, ANLN, TOP2A, CITED2	1398	66	16792	2.1839	1	0.405147	31.0848
GOTERM_BP_DIRECT	GO:0002292~T cell differentiation involved in immune response	3	0.177515	0.0196009	CLEC4E, FCER1G, CLEC4D	1398	3	16792	12.0114	1	0.405015	31.2178
GOTERM_BP_DIRECT	GO:0021828~gonadotrophin-releasing hormone neuronal migration to the hypothalamus	3	0.177515	0.0196009	NRP2, NRP1, SEMA3A	1398	3	16792	12.0114	1	0.405015	31.2178
GOTERM_BP_DIRECT	GO:1903238~positive regulation of leukocyte tethering or rolling	3	0.177515	0.0196009	ELANE, ITGA4, PTAFR	1398	3	16792	12.0114	1	0.405015	31.2178
GOTERM_BP_DIRECT	GO:1903375~facioacoustic ganglion development	3	0.177515	0.0196009	NRP2, NRP1, SEMA3A	1398	3	16792	12.0114	1	0.405015	31.2178
GOTERM_BP_DIRECT	GO:0060978~angiogenesis involved in coronary vascular morphogenesis	3	0.177515	0.0196009	NRP1, TGFBR1, FGF2	1398	3	16792	12.0114	1	0.405015	31.2178
GOTERM_BP_DIRECT	GO:0009615~response to virus	17	1.00592	0.0196099	TNFSF4, RPS15A, CCL4L1, CCL19, PIM2, HMGA2, CXCL12, CCL4, SRC, TLR8, IRAK3, CCL22, CXCR4, DDX60, TPT1, EIF2AK2, IFNGR1	1398	110	16792	1.85631	1	0.403439	31.2297
GOTERM_BP_DIRECT	GO:0051259~protein oligomerization	11	0.650888	0.0203061	P2RX7, AR, PFKL, RASGRP1, ZC3H12A, GJA1, DGKH, MALT1, NLRP3, TNFAIP3, AHNAK	1398	58	16792	2.27803	1	0.412657	32.1471
GOTERM_BP_DIRECT	GO:0007189~adenylate cyclase-activating G-protein coupled receptor signaling pathway	10	0.591716	0.0207993	ADCY3, PTGER2, PTGIR, PTGER4, ADCY9, ADORA2B, GNAQ, ADCY8, PTGDR, PTGFR	1398	50	16792	2.40229	1	0.41854	32.7899
GOTERM_BP_DIRECT	GO:0090383~phagosome acidification	7	0.414201	0.0212537	ATP6V1A, ATP6V1H, ATP6V1B2, RAB38, ATP6V1B1, ATP6V0D2, RAB20	1398	27	16792	3.11408	1	0.423718	33.3771
GOTERM_BP_DIRECT	GO:0010575~positive regulation of vascular endothelial growth factor production	7	0.414201	0.0212537	C3AR1, HIF1A, PTGS2, ADORA2B, NOX1, IL1B, IL1A	1398	27	16792	3.11408	1	0.423718	33.3771
GOTERM_BP_DIRECT	GO:0008361~regulation of cell size	6	0.35503	0.0213342	IQGAP3, XK, RDX, MSN, VAV2, IL7R	1398	20	16792	3.60343	1	0.423201	33.4806
GOTERM_BP_DIRECT	GO:0071375~cellular response to peptide hormone stimulus	6	0.35503	0.0213342	CAV1, FYN, MDM2, NFKB1, APEX1, SRC	1398	20	16792	3.60343	1	0.423201	33.4806
GOTERM_BP_DIRECT	GO:0001892~embryonic placenta development	6	0.35503	0.0213342	CEBPA, HIF1A, EPAS1, PKD2, TFEB, CITED2	1398	20	16792	3.60343	1	0.423201	33.4806
GOTERM_BP_DIRECT	GO:0035584~calcium-mediated signaling using intracellular calcium source	6	0.35503	0.0213342	VCAM1, AZU1, CCL20, TMEM110, PTGFR, TRPM2	1398	20	16792	3.60343	1	0.423201	33.4806
GOTERM_BP_DIRECT	GO:0043113~receptor clustering	6	0.35503	0.0213342	MAGI2, GRIK2, ITGB2, AGRN, PIGR, ITGA4	1398	20	16792	3.60343	1	0.423201	33.4806
GOTERM_BP_DIRECT	GO:0006801~superoxide metabolic process	6	0.35503	0.0213342	SH3PXD2B, IMMP2L, CYBB, PREX1, NOX1, SOD2	1398	20	16792	3.60343	1	0.423201	33.4806
GOTERM_BP_DIRECT	GO:0046854~phosphatidylinositol phosphorylation	15	0.887574	0.0231484	PIK3CG, IRS2, KL, PIK3C2B, PIK3CD, TTC7B, PI4K2B, CD80, EREG, FYN, PDGFRA, HBEGF, PIK3R6, FGF2, PIK3R1	1398	94	16792	1.91672	1	0.448092	35.7734
GOTERM_BP_DIRECT	GO:0033572~transferrin transport	8	0.473373	0.023167	SLC11A2, STEAP3, ATP6V1A, TFRC, ATP6V1H, ATP6V1B2, ATP6V1B1, ATP6V0D2	1398	35	16792	2.74547	1	0.446592	35.7965
GOTERM_BP_DIRECT	GO:0006865~amino acid transport	8	0.473373	0.023167	PDPN, SLC16A10, SLC7A2, XK, MYC, SLC43A2, SLC7A11, SLC7A7	1398	35	16792	2.74547	1	0.446592	35.7965
GOTERM_BP_DIRECT	GO:0031666~positive regulation of lipopolysaccharide-mediated signaling pathway	4	0.236686	0.0234033	PRKCA, LY86, CD180, BMP6	1398	8	16792	6.00572	1	0.448201	36.0896
GOTERM_BP_DIRECT	GO:0032825~positive regulation of natural killer cell differentiation	4	0.236686	0.0234033	RASGRP1, IL15RA, IL15, GAS6	1398	8	16792	6.00572	1	0.448201	36.0896
GOTERM_BP_DIRECT	GO:0001913~T cell mediated cytotoxicity	4	0.236686	0.0234033	CADM1, CTSC, EMP2, CTSH	1398	8	16792	6.00572	1	0.448201	36.0896
GOTERM_BP_DIRECT	GO:0031659~positive regulation of cyclin-dependent protein serine/threonine kinase activity involved in G1/S transition of mitotic cell cycle	4	0.236686	0.0234033	AKT1, RGCC, PIM1, PKD2	1398	8	16792	6.00572	1	0.448201	36.0896
GOTERM_BP_DIRECT	GO:0007519~skeletal muscle tissue development	10	0.591716	0.023453	CFLAR, IGSF8, CAV1, COL19A1, BVES, MEOX2, DMD, RCAN1, CASQ1, FOXP2	1398	51	16792	2.35519	1	0.447156	36.151
GOTERM_BP_DIRECT	GO:0031623~receptor internalization	9	0.532544	0.023723	CD9, CAV1, TFRC, NEDD4, CXCL8, FCER1G, ACKR3, ITGB2, SYK	1398	43	16792	2.51402	1	0.449216	36.4839
GOTERM_BP_DIRECT	GO:0045785~positive regulation of cell adhesion	9	0.532544	0.023723	PRKCA, PTPRJ, AZU1, CCR7, VEGFA, TNFRSF18, IL12B, ADAM8, CXCL12	1398	43	16792	2.51402	1	0.449216	36.4839
GOTERM_BP_DIRECT	GO:0014912~negative regulation of smooth muscle cell migration	5	0.295858	0.0242667	PPARD, SEMA6D, APEX1, IGFBP3, IGFBP5	1398	14	16792	4.2898	1	0.455037	37.1492
GOTERM_BP_DIRECT	GO:0048009~insulin-like growth factor receptor signaling pathway	5	0.295858	0.0242667	AKT1, IGF2R, IGF1, CRIM1, PIK3R1	1398	14	16792	4.2898	1	0.455037	37.1492
GOTERM_BP_DIRECT	GO:0030336~negative regulation of cell migration	15	0.887574	0.0251455	PTPRJ, RAP2B, PTPRK, MAGI2, RAP2C, OSBPL8, ABHD6, FAM60A, CITED2, SFRP1, ROBO1, CLIC4, BCL2, STC1, IGFBP5	1398	95	16792	1.89654	1	0.465279	38.2108
GOTERM_BP_DIRECT	GO:0032715~negative regulation of interleukin-6 production	7	0.414201	0.025201	IRAK3, ORM1, ARRB1, ZC3H12A, TNFAIP3, SLAMF1, GAS6	1398	28	16792	3.00286	1	0.464278	38.2772
GOTERM_BP_DIRECT	GO:0007249~I-kappaB kinase/NF-kappaB signaling	11	0.650888	0.0252654	IRAK2, REL, RIPK2, TIFA, NFKB1, NFKB2, BIRC3, CD14, TANK, TAB3, TLR8	1398	60	16792	2.2021	1	0.463407	38.3543
GOTERM_BP_DIRECT	GO:0042346~positive regulation of NF-kappaB import into nucleus	6	0.35503	0.0261331	IL23A, PTGS2, IL18, CCL19, IL1B, IL12B	1398	21	16792	3.43184	1	0.47316	39.3834
GOTERM_BP_DIRECT	GO:1900182~positive regulation of protein localization to nucleus	6	0.35503	0.0261331	AKT1, CDK1, FYN, PLK1, SRC, GTSE1	1398	21	16792	3.43184	1	0.47316	39.3834
GOTERM_BP_DIRECT	GO:0035690~cellular response to drug	12	0.710059	0.0264125	CCL2, TFRC, PDE4A, PDE4B, MT2A, CCL4L1, IL1B, RAP1B, PPP3CA, MYC, CCL4, GAS6	1398	69	16792	2.08895	1	0.475066	39.7114
GOTERM_BP_DIRECT	GO:0043407~negative regulation of MAP kinase activity	8	0.473373	0.0267592	PTPRJ, IRAK3, DUSP1, RGS2, SORL1, IL1B, PTPN1, PRKCD	1398	36	16792	2.66921	1	0.477811	40.116
GOTERM_BP_DIRECT	GO:0002223~stimulatory C-type lectin receptor signaling pathway	16	0.946746	0.027008	NFKBIA, NFKB1, MALT1, PRKCD, TAB3, SRC, NRAS, CLEC4E, PSME1, FYN, PSME2, CLEC4A, FCER1G, CLEC4D, CLEC7A, SYK	1398	105	16792	1.83032	1	0.479268	40.4047
GOTERM_BP_DIRECT	GO:0014066~regulation of phosphatidylinositol 3-kinase signaling	13	0.769231	0.0270522	AKT1, IER3, IRS2, CD80, EREG, KL, FYN, RASGRP1, PIK3CD, PDGFRA, HBEGF, FGF2, PIK3R1	1398	78	16792	2.00191	1	0.478112	40.4559
GOTERM_BP_DIRECT	GO:0008286~insulin receptor signaling pathway	13	0.769231	0.0270522	AKT1, PHIP, ATP6V1A, NAMPT, IRS2, KL, ATP6V1H, RHOQ, PTPN1, ATP6V1B2, ATP6V1B1, ATP6V0D2, PIK3R1	1398	78	16792	2.00191	1	0.478112	40.4559
GOTERM_BP_DIRECT	GO:0046777~protein autophosphorylation	23	1.36095	0.028364	NEK2, HCK, PEAK1, STK26, PIM1, STK17B, TTK, PIM3, TRIM24, PIM2, AURKB, SRC, DAPK1, NTRK3, AKT1, IRAK3, PTK2B, EEF2K, PDGFRA, EIF2AK2, SIK1, CAMK2A, SYK	1398	172	16792	1.60618	1	0.492807	41.9554
GOTERM_BP_DIRECT	GO:0007265~Ras protein signal transduction	12	0.710059	0.0290671	NRAS, PLD1, PLK2, RASGRP1, G3BP1, IQGAP3, SDCBP, RALA, IGF1, FGF2, NTN1, RALGDS	1398	70	16792	2.0591	1	0.499658	42.7443
GOTERM_BP_DIRECT	GO:0050766~positive regulation of phagocytosis	7	0.414201	0.0296075	AZU1, CD47, ABR, FCER1G, IL1B, PTX3, GAS6	1398	29	16792	2.89931	1	0.504419	43.3438
GOTERM_BP_DIRECT	GO:0042113~B cell activation	7	0.414201	0.0296075	HDAC4, LAT2, PIK3CD, CASP8, CD40, ICOSLG, PRKCB	1398	29	16792	2.89931	1	0.504419	43.3438
GOTERM_BP_DIRECT	GO:0032755~positive regulation of interleukin-6 production	9	0.532544	0.0304708	LILRB2, P2RX7, ARHGEF2, TNFSF4, ADORA2B, RIPK2, FCER1G, IL1B, IL1A	1398	45	16792	2.40229	1	0.512875	44.289
GOTERM_BP_DIRECT	GO:0046688~response to copper ion	5	0.295858	0.0309628	ICAM1, CDK1, PAM, LOXL2, IL1A	1398	15	16792	4.00381	1	0.516851	44.8211
GOTERM_BP_DIRECT	GO:0002437~inflammatory response to antigenic stimulus	5	0.295858	0.0309628	HMGB2, HLA-DRB1, RASGRP1, HLA-DRB5, PNMA1	1398	15	16792	4.00381	1	0.516851	44.8211
GOTERM_BP_DIRECT	GO:1904707~positive regulation of vascular smooth muscle cell proliferation	5	0.295858	0.0309628	MAP3K5, MMP9, MDM2, MMP2, NQO2	1398	15	16792	4.00381	1	0.516851	44.8211
GOTERM_BP_DIRECT	GO:0006112~energy reserve metabolic process	5	0.295858	0.0309628	PID1, KL, GFPT2, ADGRF5, MYC	1398	15	16792	4.00381	1	0.516851	44.8211
GOTERM_BP_DIRECT	GO:0002042~cell migration involved in sprouting angiogenesis	5	0.295858	0.0309628	NRP1, ROBO1, VEGFA, NR4A1, FGF2	1398	15	16792	4.00381	1	0.516851	44.8211
GOTERM_BP_DIRECT	GO:0016525~negative regulation of angiogenesis	11	0.650888	0.0310384	COL4A2, CCL2, SERPINF1, RGCC, PDE3B, SPARC, THBS1, TCF4, SEMA4A, VASH1, CXCL10	1398	62	16792	2.13106	1	0.515995	44.9024
GOTERM_BP_DIRECT	GO:0050718~positive regulation of interleukin-1 beta secretion	6	0.35503	0.031569	CASP5, P2RX7, CCL3, CCL19, NLRP3, CASP1	1398	22	16792	3.27585	1	0.520334	45.47
GOTERM_BP_DIRECT	GO:0051000~positive regulation of nitric-oxide synthase activity	6	0.35503	0.031569	AKT1, HIF1A, DHFR, PTK2B, CALM1, GCH1	1398	22	16792	3.27585	1	0.520334	45.47
GOTERM_BP_DIRECT	GO:2001243~negative regulation of intrinsic apoptotic signaling pathway	6	0.35503	0.031569	PPIF, BCL2, MMP9, BCL2L2, SRC, PLAUR	1398	22	16792	3.27585	1	0.520334	45.47
GOTERM_BP_DIRECT	GO:0001954~positive regulation of cell-matrix adhesion	6	0.35503	0.031569	VEGFC, CCR7, SFRP1, PTK2B, DMD, EMP2	1398	22	16792	3.27585	1	0.520334	45.47
GOTERM_BP_DIRECT	GO:0071345~cellular response to cytokine stimulus	6	0.35503	0.031569	CSF3, PID1, CCR7, CXCR4, NFKBIA, ITGA4	1398	22	16792	3.27585	1	0.520334	45.47
GOTERM_BP_DIRECT	GO:0010976~positive regulation of neuron projection development	14	0.828402	0.0322222	ARSB, SCN1B, MAGI2, SERPINF1, PTK2B, FYN, DMD, BCL11A, GPRC5B, RAPGEF2, ABL2, RAPGEF1, SCARF1, NDNF	1398	89	16792	1.88944	1	0.525966	46.1611
GOTERM_BP_DIRECT	GO:0045893~positive regulation of transcription, DNA-templated	56	3.31361	0.0329102	PPARD, RORB, NFKB1, LGR4, CTNNB1, IL31RA, CITED2, MDFIC, IL1B, MYB, MYC, FGF2, KDM7A, AR, ZP3, MED14, PIM2, HMGA2, FOXN3, AHR, INHBA, HIF1A, CD80, NCOA4, HIPK2, TFAP2A, NFE2L3, SMARCA2, HMGB2, TFEB, SOX4, EHF, SRC, PHIP, SFR1, NPAS2, ARNTL2, TCF4, RUNX2, RNF14, CREBL2, TESC, MAP2K1, TGFBR1, MAP2K3, IGF1, TRIM24, SNAI1, FZD4, TP73, HDAC4, ID2, SFRP1, ETS1, ETS2, TP53INP2	1398	515	16792	1.3061	1	0.531866	46.8801
GOTERM_BP_DIRECT	GO:0007167~enzyme linked receptor protein signaling pathway	4	0.236686	0.0329682	CNPY2, CD4, GAS6, SYK	1398	9	16792	5.33842	1	0.53079	46.9403
GOTERM_BP_DIRECT	GO:0002237~response to molecule of bacterial origin	4	0.236686	0.0329682	CXCL2, CXCL8, MALT1, TNFAIP3	1398	9	16792	5.33842	1	0.53079	46.9403
GOTERM_BP_DIRECT	GO:0006569~tryptophan catabolic process	4	0.236686	0.0329682	KYNU, IDO2, KMO, IDO1	1398	9	16792	5.33842	1	0.53079	46.9403
GOTERM_BP_DIRECT	GO:0010863~positive regulation of phospholipase C activity	4	0.236686	0.0329682	PDGFRA, ABL2, FGF2, PTAFR	1398	9	16792	5.33842	1	0.53079	46.9403
GOTERM_BP_DIRECT	GO:0048245~eosinophil chemotaxis	4	0.236686	0.0329682	CCL13, CCL3, LGALS3, SCG2	1398	9	16792	5.33842	1	0.53079	46.9403
GOTERM_BP_DIRECT	GO:0034405~response to fluid shear stress	4	0.236686	0.0329682	AKT1, P2RX7, GJA1, CITED2	1398	9	16792	5.33842	1	0.53079	46.9403
GOTERM_BP_DIRECT	GO:0035988~chondrocyte proliferation	4	0.236686	0.0329682	CTGF, STC1, MMP14, HMGA2	1398	9	16792	5.33842	1	0.53079	46.9403
GOTERM_BP_DIRECT	GO:0002544~chronic inflammatory response	4	0.236686	0.0329682	VCAM1, S100A8, GJA1, THBS1	1398	9	16792	5.33842	1	0.53079	46.9403
GOTERM_BP_DIRECT	GO:0044342~type B pancreatic cell proliferation	4	0.236686	0.0329682	SIDT2, IGFBP3, IGFBP4, IGFBP5	1398	9	16792	5.33842	1	0.53079	46.9403
GOTERM_BP_DIRECT	GO:0050885~neuromuscular process controlling balance	9	0.532544	0.0342935	NBN, APP, SLC1A3, ABR, GM2A, HEXB, POU4F2, NR4A3, HERC1	1398	46	16792	2.35007	1	0.543375	48.2982
GOTERM_BP_DIRECT	GO:0016485~protein processing	12	0.710059	0.0349392	RHBDF2, AZU1, P2RX7, CPM, F3, CPD, MMP14, PCSK6, CASP1, PCSK5, CTSG, SRGN	1398	72	16792	2.00191	1	0.54847	48.9478
GOTERM_BP_DIRECT	GO:0048010~vascular endothelial growth factor receptor signaling pathway	12	0.710059	0.0349392	NRP2, VEGFC, NCK2, CYBB, NRP1, CCL2, FYN, PTK2B, VEGFA, VAV2, PIK3R1, SRC	1398	72	16792	2.00191	1	0.54847	48.9478
GOTERM_BP_DIRECT	GO:0032720~negative regulation of tumor necrosis factor production	8	0.473373	0.0350391	IRAK3, ORM1, ZC3H12A, GPNMB, TNFAIP3, SLAMF1, GAS6, TWIST1	1398	38	16792	2.52873	1	0.547809	49.0477
GOTERM_BP_DIRECT	GO:0018107~peptidyl-threonine phosphorylation	8	0.473373	0.0350391	AKT1, CDK1, TGFBR1, HIPK3, BCL2, HIPK2, TTK, PRKCD	1398	38	16792	2.52873	1	0.547809	49.0477
GOTERM_BP_DIRECT	GO:0034446~substrate adhesion-dependent cell spreading	8	0.473373	0.0350391	KIF14, BVES, PEAK1, ITGA4, LAMC1, FZD4, SRC, FN1	1398	38	16792	2.52873	1	0.547809	49.0477
GOTERM_BP_DIRECT	GO:0001501~skeletal system development	19	1.12426	0.0352137	SH3PXD2B, CMKLR1, TGFBR1, MMP9, HEXB, IGF1, SOX4, SHOX2, HDAC4, RPS6KA3, COL19A1, GNAQ, ETS2, RASSF2, VCAN, PAPSS1, PAPSS2, IGFBP4, BMP6	1398	137	16792	1.66582	1	0.547927	49.2216
GOTERM_BP_DIRECT	GO:0044267~cellular protein metabolic process	17	1.00592	0.0352557	SNCAIP, ADORA2B, HEXB, LYZ, IGF1, MMP2, MMP1, APP, TGFBI, CSF2RB, PGA4, CTSH, IGFBP3, IGFBP4, CSF2RA, CTSG, IGFBP5	1398	118	16792	1.73046	1	0.546675	49.2635
GOTERM_BP_DIRECT	GO:0050829~defense response to Gram-negative bacterium	10	0.591716	0.0364847	AZU1, APP, HMGB2, IL23A, CD160, LYZ, TNFRSF14, CD4, IL12B, TLR5	1398	55	16792	2.1839	1	0.557544	50.4715
GOTERM_BP_DIRECT	GO:0061333~renal tubule morphogenesis	3	0.177515	0.0370463	MTSS1, COL4A1, PKD2	1398	4	16792	9.00858	1	0.561481	51.0143
GOTERM_BP_DIRECT	GO:0016321~female meiosis chromosome segregation	3	0.177515	0.0370463	MEIKIN, PLK1, TTK	1398	4	16792	9.00858	1	0.561481	51.0143
GOTERM_BP_DIRECT	GO:1902285~semaphorin-plexin signaling pathway involved in neuron projection guidance	3	0.177515	0.0370463	NRP2, NRP1, SEMA3A	1398	4	16792	9.00858	1	0.561481	51.0143
GOTERM_BP_DIRECT	GO:1901888~regulation of cell junction assembly	3	0.177515	0.0370463	RAP1B, RAPGEF2, RAPGEF1	1398	4	16792	9.00858	1	0.561481	51.0143
GOTERM_BP_DIRECT	GO:0097491~sympathetic neuron projection guidance	3	0.177515	0.0370463	NRP2, NRP1, SEMA3A	1398	4	16792	9.00858	1	0.561481	51.0143
GOTERM_BP_DIRECT	GO:1903553~positive regulation of extracellular exosome assembly	3	0.177515	0.0370463	SDCBP, PDCD6IP, SDC4	1398	4	16792	9.00858	1	0.561481	51.0143
GOTERM_BP_DIRECT	GO:0051142~positive regulation of NK T cell proliferation	3	0.177515	0.0370463	IL23A, IL18, IL12B	1398	4	16792	9.00858	1	0.561481	51.0143
GOTERM_BP_DIRECT	GO:0045123~cellular extravasation	3	0.177515	0.0370463	AZU1, ITGA1, ITGB2	1398	4	16792	9.00858	1	0.561481	51.0143
GOTERM_BP_DIRECT	GO:0042510~regulation of tyrosine phosphorylation of Stat1 protein	3	0.177515	0.0370463	IL23A, SOCS1, IL12B	1398	4	16792	9.00858	1	0.561481	51.0143
GOTERM_BP_DIRECT	GO:0015837~amine transport	3	0.177515	0.0370463	SLC22A16, RHCG, AQP9	1398	4	16792	9.00858	1	0.561481	51.0143
GOTERM_BP_DIRECT	GO:0036486~ventral trunk neural crest cell migration	3	0.177515	0.0370463	NRP2, NRP1, SEMA3A	1398	4	16792	9.00858	1	0.561481	51.0143
GOTERM_BP_DIRECT	GO:0097490~sympathetic neuron projection extension	3	0.177515	0.0370463	NRP2, NRP1, SEMA3A	1398	4	16792	9.00858	1	0.561481	51.0143
GOTERM_BP_DIRECT	GO:0010748~negative regulation of plasma membrane long-chain fatty acid transport	3	0.177515	0.0370463	AKT1, IRS2, THBS1	1398	4	16792	9.00858	1	0.561481	51.0143
GOTERM_BP_DIRECT	GO:0038094~Fc-gamma receptor signaling pathway	3	0.177515	0.0370463	CLEC4E, FCER1G, CLEC4D	1398	4	16792	9.00858	1	0.561481	51.0143
GOTERM_BP_DIRECT	GO:2000330~positive regulation of T-helper 17 cell lineage commitment	3	0.177515	0.0370463	IL12RB1, IL23A, IL12B	1398	4	16792	9.00858	1	0.561481	51.0143
GOTERM_BP_DIRECT	GO:0030316~osteoclast differentiation	6	0.35503	0.0376615	GPR183, GPC3, GAB2, TFRC, JUNB, CTNNB1	1398	23	16792	3.13342	1	0.565877	51.6026
GOTERM_BP_DIRECT	GO:0032733~positive regulation of interleukin-10 production	6	0.35503	0.0376615	CD83, TNFSF4, IL23A, CD46, FCER1G, IL12B	1398	23	16792	3.13342	1	0.565877	51.6026
GOTERM_BP_DIRECT	GO:0035924~cellular response to vascular endothelial growth factor stimulus	6	0.35503	0.0376615	VCAM1, AKT1, NRP1, DLL4, VEGFA, NR4A1	1398	23	16792	3.13342	1	0.565877	51.6026
GOTERM_BP_DIRECT	GO:0044130~negative regulation of growth of symbiont in host	5	0.295858	0.038638	SQSTM1, IRF8, ELANE, IL12B, CTSG	1398	16	16792	3.75358	1	0.573673	52.5226
GOTERM_BP_DIRECT	GO:0006885~regulation of pH	5	0.295858	0.038638	SLC9A9, SLC9A8, SLC9A7, RHCG, ATP6V1B1	1398	16	16792	3.75358	1	0.573673	52.5226
GOTERM_BP_DIRECT	GO:0045668~negative regulation of osteoblast differentiation	8	0.473373	0.0397509	HDAC4, ID2, SFRP1, RORB, TMEM64, TOB1, TWIST1, IGFBP5	1398	39	16792	2.46389	1	0.582547	53.551
GOTERM_BP_DIRECT	GO:0030890~positive regulation of B cell proliferation	8	0.473373	0.0397509	PTPRC, GPR183, IRS2, TFRC, CLCF1, BCL2, CD40, TNFRSF4	1398	39	16792	2.46389	1	0.582547	53.551
GOTERM_BP_DIRECT	GO:0043552~positive regulation of phosphatidylinositol 3-kinase activity	7	0.414201	0.0398634	CCR7, PTK2B, PDGFRA, CCL19, VAV2, FGF2, SRC	1398	31	16792	2.71226	1	0.58193	53.6537
GOTERM_BP_DIRECT	GO:1990090~cellular response to nerve growth factor stimulus	7	0.414201	0.0398634	AKT1, APP, MAGI2, CSNK1D, RAPGEF2, EHD1, RAPGEF1	1398	31	16792	2.71226	1	0.58193	53.6537
GOTERM_BP_DIRECT	GO:0019886~antigen processing and presentation of exogenous peptide antigen via MHC class II	14	0.828402	0.040747	HLA-DQB1, HLA-DRB1, CENPE, RACGAP1, HLA-DMA, HLA-DQA2, HLA-DQA1, AP1S3, KIF2C, AP1S2, FCER1G, HLA-DRB5, HLA-DPB1, HLA-DRA	1398	92	16792	1.82783	1	0.588436	54.4534
GOTERM_BP_DIRECT	GO:0008593~regulation of Notch signaling pathway	4	0.236686	0.0442444	DTX1, CD46, TSPAN15, GALNT11	1398	10	16792	4.80458	1	0.617632	57.4923
GOTERM_BP_DIRECT	GO:0010762~regulation of fibroblast migration	4	0.236686	0.0442444	RCC2, GNA12, RFFL, SDC4	1398	10	16792	4.80458	1	0.617632	57.4923
GOTERM_BP_DIRECT	GO:0060674~placenta blood vessel development	4	0.236686	0.0442444	MAP2K1, ITGB8, SOCS3, PKD2	1398	10	16792	4.80458	1	0.617632	57.4923
GOTERM_BP_DIRECT	GO:0051272~positive regulation of cellular component movement	4	0.236686	0.0442444	PDPN, ETS1, TGFBR1, VEGFA	1398	10	16792	4.80458	1	0.617632	57.4923
GOTERM_BP_DIRECT	GO:0010038~response to metal ion	4	0.236686	0.0442444	MT2A, NDRG1, NEDD4L, MT1X	1398	10	16792	4.80458	1	0.617632	57.4923
GOTERM_BP_DIRECT	GO:0043114~regulation of vascular permeability	4	0.236686	0.0442444	AZU1, ABR, BDKRB2, SRC	1398	10	16792	4.80458	1	0.617632	57.4923
GOTERM_BP_DIRECT	GO:0034501~protein localization to kinetochore	4	0.236686	0.0442444	CDK1, TTK, BUB1B, AURKB	1398	10	16792	4.80458	1	0.617632	57.4923
GOTERM_BP_DIRECT	GO:0002675~positive regulation of acute inflammatory response	4	0.236686	0.0442444	OSM, PIK3CG, ALOX5AP, ADAM8	1398	10	16792	4.80458	1	0.617632	57.4923
GOTERM_BP_DIRECT	GO:0070371~ERK1 and ERK2 cascade	6	0.35503	0.0444243	ZFP36L2, PTGER4, MAP2K1, IQGAP3, IGF1, CTSH	1398	24	16792	3.00286	1	0.617498	57.6433
GOTERM_BP_DIRECT	GO:0051924~regulation of calcium ion transport	6	0.35503	0.0444243	CACNA2D1, BEST1, ANK2, BCL2, GJA1, CACNA2D3	1398	24	16792	3.00286	1	0.617498	57.6433
GOTERM_BP_DIRECT	GO:0038083~peptidyl-tyrosine autophosphorylation	8	0.473373	0.0448574	FRK, FYN, PTK2B, HCK, JAK1, ABL2, SRC, SYK	1398	40	16792	2.40229	1	0.619495	58.0048
GOTERM_BP_DIRECT	GO:0046677~response to antibiotic	7	0.414201	0.0457382	SLC1A3, CCL2, ETS1, CASP8, MDM2, JAK1, AOC1	1398	32	16792	2.6275	1	0.625169	58.7308
GOTERM_BP_DIRECT	GO:0001974~blood vessel remodeling	7	0.414201	0.0457382	ACE, EPAS1, RSPO3, DLL4, MDM2, SEMA3C, JAG1	1398	32	16792	2.6275	1	0.625169	58.7308
GOTERM_BP_DIRECT	GO:0045907~positive regulation of vasoconstriction	7	0.414201	0.0457382	AKT1, ICAM1, CAV1, TBXAS1, PTGS2, GJA1, PTAFR	1398	32	16792	2.6275	1	0.625169	58.7308
GOTERM_BP_DIRECT	GO:0007062~sister chromatid cohesion	15	0.887574	0.0459505	CENPO, CENPN, NUF2, KNTC1, CENPF, NDC80, CENPE, AURKB, KIF2C, RCC2, PLK1, CENPA, BUB1, BUB1B, NUP37	1398	103	16792	1.74924	1	0.625275	58.9041
GOTERM_BP_DIRECT	GO:0043524~negative regulation of neuron apoptotic process	18	1.06509	0.0468303	KIF14, NRP1, CCL2, GRIK2, NR4A2, PPT1, NR4A3, NDNF, TP73, SOD2, UNC5B, BTG2, CLCF1, FYN, PTK2B, BCL2, HIPK2, ADAM8	1398	132	16792	1.63792	1	0.630788	59.6146
GOTERM_BP_DIRECT	GO:0031589~cell-substrate adhesion	5	0.295858	0.0473	PPARD, ITGA6, SMAD6, MYO1G, GAS6	1398	17	16792	3.53278	1	0.632926	59.9892
GOTERM_BP_DIRECT	GO:0071380~cellular response to prostaglandin E stimulus	5	0.295858	0.0473	AKT1, PTGER2, TNFSF4, PTGER4, SFRP1	1398	17	16792	3.53278	1	0.632926	59.9892
GOTERM_BP_DIRECT	GO:0060307~regulation of ventricular cardiac muscle cell membrane repolarization	5	0.295858	0.0473	CACNA2D1, SCN1B, ANK2, KCNE1, GJA1	1398	17	16792	3.53278	1	0.632926	59.9892
GOTERM_BP_DIRECT	GO:0010466~negative regulation of peptidase activity	5	0.295858	0.0473	GPC3, PTTG3P, CSTB, CSTA, PI15	1398	17	16792	3.53278	1	0.632926	59.9892
GOTERM_BP_DIRECT	GO:0071310~cellular response to organic substance	5	0.295858	0.0473	BCL2, IQGAP3, IL1B, CASP1, TIMP3	1398	17	16792	3.53278	1	0.632926	59.9892
GOTERM_BP_DIRECT	GO:0070542~response to fatty acid	5	0.295858	0.0473	TBXAS1, ASS1, PTGS2, CTGF, UCP2	1398	17	16792	3.53278	1	0.632926	59.9892
GOTERM_BP_DIRECT	GO:0015992~proton transport	9	0.532544	0.0476673	ATP6V1A, SLC2A13, SLC2A9, SLC2A6, UCP2, NOX1, SLC35A5, ATP6V1B2, ATP6V1B1	1398	49	16792	2.20618	1	0.634225	60.2798
GOTERM_BP_DIRECT	GO:0014070~response to organic cyclic compound	9	0.532544	0.0476673	ICAM1, CDK1, ANXA7, NAMPT, CD83, BTG2, SFRP1, COMT, MMP14	1398	49	16792	2.20618	1	0.634225	60.2798
GOTERM_BP_DIRECT	GO:0006661~phosphatidylinositol biosynthetic process	10	0.591716	0.0490213	PIK3CG, SH3YL1, VAC14, PIK3C2B, PIK3CD, INPP5E, PI4K2B, PIK3R6, FGF2, PIK3R1	1398	58	16792	2.07094	1	0.643177	61.3339
GOTERM_BP_DIRECT	GO:0070373~negative regulation of ERK1 and ERK2 cascade	10	0.591716	0.0490213	DUSP4, NAF1, DUSP1, ARRB1, DMD, CNKSR3, PTPN1, RAPGEF1, TIMP3, TNIP1	1398	58	16792	2.07094	1	0.643177	61.3339
GOTERM_BP_DIRECT	GO:0007507~heart development	23	1.36095	0.051147	NRP2, SH3PXD2B, PAM, PPARD, MAP2K1, TGFBR1, SOX4, GJA1, AKAP13, BICC1, SPARC, CITED2, SOD2, NTRK3, SHOX2, BVES, GNAQ, ROBO1, PKD2, ADAM19, LOX, COX17, PCSK5	1398	183	16792	1.50964	1	0.657579	62.9356
GOTERM_BP_DIRECT	GO:0071158~positive regulation of cell cycle arrest	6	0.35503	0.051866	INSM1, ID2, RGCC, PKD2, HMGA2, TP73	1398	25	16792	2.88275	1	0.661246	63.4629
GOTERM_BP_DIRECT	GO:0070423~nucleotide-binding oligomerization domain containing signaling pathway	6	0.35503	0.051866	IRAK2, CYLD, CASP8, RIPK2, TNFAIP3, TAB3	1398	25	16792	2.88275	1	0.661246	63.4629
GOTERM_BP_DIRECT	GO:0051726~regulation of cell cycle	17	1.00592	0.0518779	PTPRC, PRR11, KIAA0101, CENPF, CCNG1, CDC25C, CCNG2, JUNB, SRC, CCNB1, CCNB2, PLK1, GADD45G, HIPK2, GADD45B, GADD45A, FGF2	1398	124	16792	1.64673	1	0.659748	63.4716
GOTERM_BP_DIRECT	GO:0010718~positive regulation of epithelial to mesenchymal transition	7	0.414201	0.052123	TGFBR1, RGCC, SDCBP, BCL9L, SNAI1, CTNNB1, TWIST1	1398	33	16792	2.54788	1	0.659946	63.6496
GOTERM_BP_DIRECT	GO:0045747~positive regulation of Notch signaling pathway	7	0.414201	0.052123	HES1, TSPAN10, DLL4, TSPAN14, DLL1, JAG1, POGLUT1	1398	33	16792	2.54788	1	0.659946	63.6496
GOTERM_BP_DIRECT	GO:0032869~cellular response to insulin stimulus	12	0.710059	0.0531546	AKT1, IRS2, CCL2, CPEB2, C2CD5, UCP2, EEF2K, PDE3B, RHOQ, MYC, PIK3R1, SRC	1398	77	16792	1.87191	1	0.665758	64.3903
GOTERM_BP_DIRECT	GO:0043406~positive regulation of MAP kinase activity	10	0.591716	0.0537613	PIK3CG, DIRAS2, RASGRP1, VEGFA, ELANE, CD40, PIK3R6, FGF2, SRC, S100A12	1398	59	16792	2.03584	1	0.668469	64.8192
GOTERM_BP_DIRECT	GO:0007059~chromosome segregation	11	0.650888	0.0537797	CENPN, SETDB2, HJURP, NEK2, SPAG5, NUF2, CENPF, SKA3, CENPE, NDC80, TOP2A	1398	68	16792	1.94303	1	0.667043	64.8321
GOTERM_BP_DIRECT	GO:0051496~positive regulation of stress fiber assembly	8	0.473373	0.0562845	SFRP1, CTGF, TGFBR1, RGCC, GPR65, LPAR1, SDC4, ARHGEF10L	1398	42	16792	2.28789	1	0.682606	66.551
GOTERM_BP_DIRECT	GO:0006024~glycosaminoglycan biosynthetic process	8	0.473373	0.0562845	GPC3, HS3ST3A1, XYLT1, GPC6, AGRN, SDC4, PXYLP1, HS3ST3B1	1398	42	16792	2.28789	1	0.682606	66.551
GOTERM_BP_DIRECT	GO:0030500~regulation of bone mineralization	5	0.295858	0.0569448	CYP27B1, PTK2B, BMP2K, GJA1, TWIST1	1398	18	16792	3.33651	1	0.685445	66.9906
GOTERM_BP_DIRECT	GO:0036120~cellular response to platelet-derived growth factor stimulus	5	0.295858	0.0569448	CCL2, FYN, RDX, MYC, SRC	1398	18	16792	3.33651	1	0.685445	66.9906
GOTERM_BP_DIRECT	GO:0031668~cellular response to extracellular stimulus	5	0.295858	0.0569448	P2RX7, SLC1A2, ITGA6, ADORA2B, NR4A2	1398	18	16792	3.33651	1	0.685445	66.9906
GOTERM_BP_DIRECT	GO:0030225~macrophage differentiation	5	0.295858	0.0569448	CEBPA, MMP9, CASP8, VEGFA, IL31RA	1398	18	16792	3.33651	1	0.685445	66.9906
GOTERM_BP_DIRECT	GO:0010039~response to iron ion	5	0.295858	0.0569448	SLC11A2, C1QA, BCL2, CPOX, MDM2	1398	18	16792	3.33651	1	0.685445	66.9906
GOTERM_BP_DIRECT	GO:0006939~smooth muscle contraction	5	0.295858	0.0569448	CHRM3, MYH11, PDE4D, BDKRB2, MYLK	1398	18	16792	3.33651	1	0.685445	66.9906
GOTERM_BP_DIRECT	GO:0010596~negative regulation of endothelial cell migration	5	0.295858	0.0569448	SERPINF1, DLL4, STC1, THBS1, VASH1	1398	18	16792	3.33651	1	0.685445	66.9906
GOTERM_BP_DIRECT	GO:2000249~regulation of actin cytoskeleton reorganization	5	0.295858	0.0569448	GMFG, PTK2B, PDGFRA, ABL2, TRPM2	1398	18	16792	3.33651	1	0.685445	66.9906
GOTERM_BP_DIRECT	GO:0035904~aorta development	5	0.295858	0.0569448	SMAD6, PKD2, PRDM1, LOX, PLXND1	1398	18	16792	3.33651	1	0.685445	66.9906
GOTERM_BP_DIRECT	GO:0033628~regulation of cell adhesion mediated by integrin	4	0.236686	0.0571689	PIK3CG, LPXN, TESC, PLAU	1398	11	16792	4.3678	1	0.685391	67.1386
GOTERM_BP_DIRECT	GO:0001886~endothelial cell morphogenesis	4	0.236686	0.0571689	CLIC4, PECAM1, MET, STC1	1398	11	16792	4.3678	1	0.685391	67.1386
GOTERM_BP_DIRECT	GO:0002064~epithelial cell development	4	0.236686	0.0571689	B4GALT1, SHROOM3, ADAMTSL4, SLC4A5	1398	11	16792	4.3678	1	0.685391	67.1386
GOTERM_BP_DIRECT	GO:0048715~negative regulation of oligodendrocyte differentiation	4	0.236686	0.0571689	HES1, ID2, DUSP10, CTNNB1	1398	11	16792	4.3678	1	0.685391	67.1386
GOTERM_BP_DIRECT	GO:0010759~positive regulation of macrophage chemotaxis	4	0.236686	0.0571689	C3AR1, CCL2, CMKLR1, THBS1	1398	11	16792	4.3678	1	0.685391	67.1386
GOTERM_BP_DIRECT	GO:0090557~establishment of endothelial intestinal barrier	4	0.236686	0.0571689	RAP2B, RAP2C, RAPGEF2, TJP2	1398	11	16792	4.3678	1	0.685391	67.1386
GOTERM_BP_DIRECT	GO:0043306~positive regulation of mast cell degranulation	4	0.236686	0.0571689	GAB2, ADORA2B, FCER1G, SYK	1398	11	16792	4.3678	1	0.685391	67.1386
GOTERM_BP_DIRECT	GO:0048711~positive regulation of astrocyte differentiation	4	0.236686	0.0571689	HES1, ID2, SERPINE2, CLCF1	1398	11	16792	4.3678	1	0.685391	67.1386
GOTERM_BP_DIRECT	GO:0003323~type B pancreatic cell development	4	0.236686	0.0571689	INSM1, DLL1, SIDT2, BMP6	1398	11	16792	4.3678	1	0.685391	67.1386
GOTERM_BP_DIRECT	GO:0033227~dsRNA transport	3	0.177515	0.0583739	RFTN2, SIDT2, RFTN1	1398	5	16792	7.20687	1	0.691683	67.9236
GOTERM_BP_DIRECT	GO:1903898~negative regulation of PERK-mediated unfolded protein response	3	0.177515	0.0583739	NCK2, PTPN1, PPP1R15B	1398	5	16792	7.20687	1	0.691683	67.9236
GOTERM_BP_DIRECT	GO:0006664~glycolipid metabolic process	3	0.177515	0.0583739	KDELC2, ST3GAL6, POGLUT1	1398	5	16792	7.20687	1	0.691683	67.9236
GOTERM_BP_DIRECT	GO:0002503~peptide antigen assembly with MHC class II protein complex	3	0.177515	0.0583739	HLA-DRB1, HLA-DMA, HLA-DRA	1398	5	16792	7.20687	1	0.691683	67.9236
GOTERM_BP_DIRECT	GO:0045578~negative regulation of B cell differentiation	3	0.177515	0.0583739	INHBA, ID2, SFRP1	1398	5	16792	7.20687	1	0.691683	67.9236
GOTERM_BP_DIRECT	GO:0097029~mature conventional dendritic cell differentiation	3	0.177515	0.0583739	CCR7, PRTN3, CCL19	1398	5	16792	7.20687	1	0.691683	67.9236
GOTERM_BP_DIRECT	GO:0022614~membrane to membrane docking	3	0.177515	0.0583739	VCAM1, ICAM1, MSN	1398	5	16792	7.20687	1	0.691683	67.9236
GOTERM_BP_DIRECT	GO:0061551~trigeminal ganglion development	3	0.177515	0.0583739	NRP2, NRP1, SEMA3A	1398	5	16792	7.20687	1	0.691683	67.9236
GOTERM_BP_DIRECT	GO:0032611~interleukin-1 beta production	3	0.177515	0.0583739	IL1B, NLRP3, CASP1	1398	5	16792	7.20687	1	0.691683	67.9236
GOTERM_BP_DIRECT	GO:1901166~neural crest cell migration involved in autonomic nervous system development	3	0.177515	0.0583739	NRP2, NRP1, SEMA3A	1398	5	16792	7.20687	1	0.691683	67.9236
GOTERM_BP_DIRECT	GO:0002682~regulation of immune system process	3	0.177515	0.0583739	ORM1, SIAE, ORM2	1398	5	16792	7.20687	1	0.691683	67.9236
GOTERM_BP_DIRECT	GO:0045669~positive regulation of osteoblast differentiation	10	0.591716	0.05879	CEBPA, CTHRC1, CEBPD, IGF1, GJA1, JAG1, RUNX2, FGF2, CTNNB1, BMP6	1398	60	16792	2.00191	1	0.69283	68.1905
GOTERM_BP_DIRECT	GO:0001837~epithelial to mesenchymal transition	7	0.414201	0.0590233	S100A4, HIF1A, TGFBR1, HMGA2, LOXL2, SNAI1, CTNNB1	1398	34	16792	2.47294	1	0.692809	68.3392
GOTERM_BP_DIRECT	GO:0051928~positive regulation of calcium ion transport	6	0.35503	0.0599897	CCL3, ANK2, CCL4L1, CAMK2A, CCL4, MYLK	1398	26	16792	2.77187	1	0.697382	68.9483
GOTERM_BP_DIRECT	GO:0050999~regulation of nitric-oxide synthase activity	6	0.35503	0.0599897	AKT1, CAV1, IL1B, CYGB, CALM1, GCH1	1398	26	16792	2.77187	1	0.697382	68.9483
GOTERM_BP_DIRECT	GO:2001238~positive regulation of extrinsic apoptotic signaling pathway	6	0.35503	0.0599897	BID, CYLD, CAV1, G0S2, TNFSF12, ITM2C	1398	26	16792	2.77187	1	0.697382	68.9483
GOTERM_BP_DIRECT	GO:0002053~positive regulation of mesenchymal cell proliferation	6	0.35503	0.0599897	SHOX2, IRS2, VEGFA, MYC, CTNNB1, FOXP2	1398	26	16792	2.77187	1	0.697382	68.9483
GOTERM_BP_DIRECT	GO:0045840~positive regulation of mitotic nuclear division	6	0.35503	0.0599897	PHIP, EREG, RGCC, IGF1, IL1B, IL1A	1398	26	16792	2.77187	1	0.697382	68.9483
GOTERM_BP_DIRECT	GO:0043065~positive regulation of apoptotic process	34	2.01183	0.0602248	BID, PTGS2, ADAMTSL4, AKAP13, SOX4, LPAR1, SRC, CTNNB1, AKT1, MAP3K5, SQSTM1, NSMAF, TOP2A, ARL6IP5, PHLDA3, ARHGEF2, ABR, NR4A1, VAV2, RPS6, HMGA2, TP73, NTRK3, ITGA6, SFRP1, DUSP1, IGF2R, RASSF2, GADD45G, RIPK2, GADD45B, GADD45A, IGFBP3, PNMA1	1398	300	16792	1.3613	1	0.697356	69.0948
GOTERM_BP_DIRECT	GO:0001934~positive regulation of protein phosphorylation	17	1.00592	0.0619654	MMP9, CD40, GAS6, ANXA2, PLAUR, NTRK3, AKT1, RSPO1, CSNK1D, ARRB1, SQSTM1, RASGRP1, VEGFA, IL1B, EFNA5, GPNMB, FAM129A	1398	127	16792	1.60783	1	0.70649	70.1591
GOTERM_BP_DIRECT	GO:0048538~thymus development	8	0.473373	0.0626159	HES1, CCNB2, MAP2K1, LMO4, TGFBR1, BCL2, CTNNB1, CITED2	1398	43	16792	2.23469	1	0.708904	70.5479
GOTERM_BP_DIRECT	GO:0043525~positive regulation of neuron apoptotic process	8	0.473373	0.0626159	HDAC4, CCL3, GRIK2, ITGA1, TFAP2A, NQO1, CTNNB1, NQO2	1398	43	16792	2.23469	1	0.708904	70.5479
GOTERM_BP_DIRECT	GO:0098869~cellular oxidant detoxification	11	0.650888	0.06331	GPX1, PTGS2, GPX4, PTGS1, TXN, S100A9, IPCEF1, CYGB, HP, CLIC2, PRDX3	1398	70	16792	1.88751	1	0.711536	70.9575
GOTERM_BP_DIRECT	GO:0071333~cellular response to glucose stimulus	9	0.532544	0.0640426	ICAM1, IRS2, SERPINF1, UCP2, LGALS1, CYP7A1, SOX4, PPP3CA, GAS6	1398	52	16792	2.0789	1	0.714349	71.3839
GOTERM_BP_DIRECT	GO:0001933~negative regulation of protein phosphorylation	10	0.591716	0.064111	CCNB1, INSM1, NTRK3, PID1, ZC3H12A, MICAL1, CTDSP2, PPP1R15B, FAM129A, IGFBP3	1398	61	16792	1.96909	1	0.713303	71.4234
GOTERM_BP_DIRECT	GO:0030154~cell differentiation	49	2.89941	0.0644754	SLC22A16, PPARD, CADM1, GNA12, SLFN5, ANPEP, TNFSF12, CITED2, AKT1, CTGF, TPT1, SPIB, EDARADD, SH3PXD2B, PRKCH, DLL1, ARHGAP24, NME8, FOXN3, EYA3, INHBA, ETV3L, CLIC4, GADD45G, GADD45B, TNFAIP2, FRK, TDRD6, PLAGL1, SPATA9, DAPL1, TYMP, SQSTM1, RASGRP1, SH2B3, ZC3H12A, CREBL2, COL13A1, HCK, COL15A1, CENPF, GAS7, ABCB5, RPS7, COL19A1, FYN, ETS2, ANXA13, JAK1	1398	462	16792	1.27394	1	0.713967	71.633
GOTERM_BP_DIRECT	GO:0098609~cell-cell adhesion	31	1.83432	0.0658389	SNX9, CHMP5, CALD1, RPL15, ASAP1, ANLN, RDX, CAPZB, EFHD2, NDRG1, EHD1, AHNAK, LAD1, FSCN1, RPL23A, TRIM25, VASP, ANXA2, TMEM2, NOTCH3, CCNB2, CSNK1D, CGN, MB21D2, KIAA1524, CAPG, SDCBP, PTPN1, TJP2, ADGRL3, SEPT9	1398	271	16792	1.374	1	0.720273	72.4045
GOTERM_BP_DIRECT	GO:0035335~peptidyl-tyrosine dephosphorylation	14	0.828402	0.0665295	PTPRJ, PTPRK, PTPRC, PTPN9, PTPRF, PTPRG, DUSP10, CDC25C, EYA3, DUSP4, DUSP2, DUSP1, DUSP14, PTPN1	1398	99	16792	1.69859	1	0.722703	72.7876
GOTERM_BP_DIRECT	GO:0001503~ossification	12	0.710059	0.0666815	THRA, CTGF, BCL2, MMP9, RASSF2, STC1, SPARC, ATP6V1B1, RUNX2, PPARGC1B, SPP1, TWIST1	1398	80	16792	1.80172	1	0.722134	72.8712
GOTERM_BP_DIRECT	GO:0043393~regulation of protein binding	5	0.295858	0.0675573	HDAC4, APP, PLK1, TGFBR1, SRC	1398	19	16792	3.16091	1	0.725534	73.3484
GOTERM_BP_DIRECT	GO:0051276~chromosome organization	5	0.295858	0.0675573	PTTG3P, SFPQ, GEM, PTTG1, MYC	1398	19	16792	3.16091	1	0.725534	73.3484
GOTERM_BP_DIRECT	GO:0010468~regulation of gene expression	14	0.828402	0.0709291	INSM1, TSHZ2, TSHZ1, TGFBR1, IGF1, VAV2, AHR, TP73, TAPBP, HIF1A, BCL2, ZC3H12A, MYC, SLC4A5	1398	100	16792	1.6816	1	0.741939	75.1126
GOTERM_BP_DIRECT	GO:0043085~positive regulation of catalytic activity	12	0.710059	0.0716424	PIK3CG, SH3PXD2B, CXCL1, CFLAR, CAV1, GMFG, ALOX5AP, BCL2, NR4A2, OGT, NSMAF, IGFBP3	1398	81	16792	1.77947	1	0.744198	75.4713
GOTERM_BP_DIRECT	GO:0031581~hemidesmosome assembly	4	0.236686	0.0716532	LAMB3, ITGA6, LAMC2, LAMC1	1398	12	16792	4.00381	1	0.742892	75.4767
GOTERM_BP_DIRECT	GO:0009190~cyclic nucleotide biosynthetic process	4	0.236686	0.0716532	ADCY3, ADCY9, ADCY8, MB21D1	1398	12	16792	4.00381	1	0.742892	75.4767
GOTERM_BP_DIRECT	GO:0022409~positive regulation of cell-cell adhesion	4	0.236686	0.0716532	CD47, MYO10, ITGA6, CITED2	1398	12	16792	4.00381	1	0.742892	75.4767
GOTERM_BP_DIRECT	GO:0036066~protein O-linked fucosylation	4	0.236686	0.0716532	CFP, ADAMTSL4, THBS1, ADAMTS5	1398	12	16792	4.00381	1	0.742892	75.4767
GOTERM_BP_DIRECT	GO:0002089~lens morphogenesis in camera-type eye	4	0.236686	0.0716532	TDRD7, CTNNB1, CITED2, BCAR3	1398	12	16792	4.00381	1	0.742892	75.4767
GOTERM_BP_DIRECT	GO:0045086~positive regulation of interleukin-2 biosynthetic process	4	0.236686	0.0716532	CD80, IL1B, CD4, IL1A	1398	12	16792	4.00381	1	0.742892	75.4767
GOTERM_BP_DIRECT	GO:0009409~response to cold	7	0.414201	0.0743784	ATP2B1, LPL, THRA, CASP8, PLAC8, SOD2, CXCL10	1398	36	16792	2.33556	1	0.754999	76.8024
GOTERM_BP_DIRECT	GO:0051453~regulation of intracellular pH	7	0.414201	0.0743784	SLC9A9, SLC9A8, SLC9A7, SLC26A7, SLC4A8, TM9SF4, SLC4A5	1398	36	16792	2.33556	1	0.754999	76.8024
GOTERM_BP_DIRECT	GO:0009611~response to wounding	10	0.591716	0.0756403	F2RL2, ZFP36L2, SLC1A2, SLC1A3, NRP1, CCL2, CTGF, MYC, VASH1, FN1	1398	63	16792	1.90658	1	0.759682	77.3931
GOTERM_BP_DIRECT	GO:0008015~blood circulation	8	0.473373	0.0765278	C3AR1, IMMP2L, MEOX2, DLL4, RCAN1, BDKRB2, CXCL12, CXCL10	1398	45	16792	2.13537	1	0.762516	77.7999
GOTERM_BP_DIRECT	GO:0030838~positive regulation of actin filament polymerization	8	0.473373	0.0765278	CSF3, ICAM1, NCK2, CCR7, PTK2B, HCK, CDC42EP3, VASP	1398	45	16792	2.13537	1	0.762516	77.7999
GOTERM_BP_DIRECT	GO:0048146~positive regulation of fibroblast proliferation	9	0.532544	0.0766836	CCNB1, EREG, ZMIZ1, PDGFRA, IGF1, MYC, GAS6, ANXA2, FN1	1398	54	16792	2.00191	1	0.761928	77.8706
GOTERM_BP_DIRECT	GO:0001569~patterning of blood vessels	6	0.35503	0.07827	NRP1, COL4A1, DLL4, VEGFA, PLXND1, CTNNB1	1398	28	16792	2.57388	1	0.767884	78.5784
GOTERM_BP_DIRECT	GO:0050690~regulation of defense response to virus by virus	6	0.35503	0.07827	AP1S3, AP1S2, FYN, HCK, ATP6V1H, CD4	1398	28	16792	2.57388	1	0.767884	78.5784
GOTERM_BP_DIRECT	GO:0040007~growth	6	0.35503	0.07827	INHBA, CCNB2, VEGFA, RFTN1, FOXP2, BMP6	1398	28	16792	2.57388	1	0.767884	78.5784
GOTERM_BP_DIRECT	GO:0050850~positive regulation of calcium-mediated signaling	5	0.295858	0.0791131	CCL3, CCL4L1, CD4, CCL4, SYK	1398	20	16792	3.00286	1	0.770374	78.9458
GOTERM_BP_DIRECT	GO:0030101~natural killer cell activation	5	0.295858	0.0791131	IL18, PIK3CD, CASP8, ITGB2, IL12B	1398	20	16792	3.00286	1	0.770374	78.9458
GOTERM_BP_DIRECT	GO:0002052~positive regulation of neuroblast proliferation	5	0.295858	0.0791131	VEGFC, HIF1A, VEGFA, ASPM, CTNNB1	1398	20	16792	3.00286	1	0.770374	78.9458
GOTERM_BP_DIRECT	GO:0007094~mitotic spindle assembly checkpoint	5	0.295858	0.0791131	PLK1, BUB1, CENPF, TTK, BUB1B	1398	20	16792	3.00286	1	0.770374	78.9458
GOTERM_BP_DIRECT	GO:0000082~G1/S transition of mitotic cell cycle	14	0.828402	0.0802859	BCAT1, CDK1, CCNH, IQGAP3, GPR132, PIM2, RPS6, RHOU, INHBA, PLK3, DHFR, PLK2, PPP3CA, CAMK2A	1398	102	16792	1.64863	1	0.774265	79.447
GOTERM_BP_DIRECT	GO:0006919~activation of cysteine-type endopeptidase activity involved in apoptotic process	12	0.710059	0.0822534	BID, SLC11A2, S100A8, ROBO1, F3, CASP8, S100A9, TNFSF15, EGLN3, NLRP3, CASP1, CTSH	1398	83	16792	1.73659	1	0.781445	80.2624
GOTERM_BP_DIRECT	GO:0002830~positive regulation of type 2 immune response	3	0.177515	0.0828181	TNFSF4, IDO1, NLRP3	1398	6	16792	6.00572	1	0.782567	80.4907
GOTERM_BP_DIRECT	GO:0071799~cellular response to prostaglandin D stimulus	3	0.177515	0.0828181	PTGIR, PTGDR, PTGFR	1398	6	16792	6.00572	1	0.782567	80.4907
GOTERM_BP_DIRECT	GO:2000271~positive regulation of fibroblast apoptotic process	3	0.177515	0.0828181	SFRP1, BTG1, STK17B	1398	6	16792	6.00572	1	0.782567	80.4907
GOTERM_BP_DIRECT	GO:0001765~membrane raft assembly	3	0.177515	0.0828181	RFTN1, EMP2, ANXA2	1398	6	16792	6.00572	1	0.782567	80.4907
GOTERM_BP_DIRECT	GO:0010042~response to manganese ion	3	0.177515	0.0828181	PTGS2, ADAM9, SOD2	1398	6	16792	6.00572	1	0.782567	80.4907
GOTERM_BP_DIRECT	GO:2000052~positive regulation of non-canonical Wnt signaling pathway	3	0.177515	0.0828181	CSNK1D, SFRP1, RSPO3	1398	6	16792	6.00572	1	0.782567	80.4907
GOTERM_BP_DIRECT	GO:0019563~glycerol catabolic process	3	0.177515	0.0828181	GPD2, GK3P, GK	1398	6	16792	6.00572	1	0.782567	80.4907
GOTERM_BP_DIRECT	GO:0009299~mRNA transcription	3	0.177515	0.0828181	PPARD, EREG, HIPK3	1398	6	16792	6.00572	1	0.782567	80.4907
GOTERM_BP_DIRECT	GO:2000651~positive regulation of sodium ion transmembrane transporter activity	3	0.177515	0.0828181	DMD, CNKSR3, GLRX	1398	6	16792	6.00572	1	0.782567	80.4907
GOTERM_BP_DIRECT	GO:0070269~pyroptosis	3	0.177515	0.0828181	CASP5, APIP, CASP1	1398	6	16792	6.00572	1	0.782567	80.4907
GOTERM_BP_DIRECT	GO:0061299~retina vasculature morphogenesis in camera-type eye	3	0.177515	0.0828181	NRP1, CLIC4, FZD4	1398	6	16792	6.00572	1	0.782567	80.4907
GOTERM_BP_DIRECT	GO:2000107~negative regulation of leukocyte apoptotic process	3	0.177515	0.0828181	CCR7, CCL19, CXCL12	1398	6	16792	6.00572	1	0.782567	80.4907
GOTERM_BP_DIRECT	GO:0002819~regulation of adaptive immune response	3	0.177515	0.0828181	CD48, TNFSF4, DUSP10	1398	6	16792	6.00572	1	0.782567	80.4907
GOTERM_BP_DIRECT	GO:0071376~cellular response to corticotropin-releasing hormone stimulus	3	0.177515	0.0828181	NR4A2, NR4A1, NR4A3	1398	6	16792	6.00572	1	0.782567	80.4907
GOTERM_BP_DIRECT	GO:0048667~cell morphogenesis involved in neuron differentiation	3	0.177515	0.0828181	HES1, SLC1A3, ID2	1398	6	16792	6.00572	1	0.782567	80.4907
GOTERM_BP_DIRECT	GO:0035754~B cell chemotaxis	3	0.177515	0.0828181	CYP7B1, PIK3CD, GAS6	1398	6	16792	6.00572	1	0.782567	80.4907
GOTERM_BP_DIRECT	GO:2000318~positive regulation of T-helper 17 type immune response	3	0.177515	0.0828181	IL12RB1, IL23A, IL12B	1398	6	16792	6.00572	1	0.782567	80.4907
GOTERM_BP_DIRECT	GO:0032754~positive regulation of interleukin-5 production	3	0.177515	0.0828181	IL1RAP, PDE4D, NLRP3	1398	6	16792	6.00572	1	0.782567	80.4907
GOTERM_BP_DIRECT	GO:1903672~positive regulation of sprouting angiogenesis	3	0.177515	0.0828181	JAK1, DLL1, FGF2	1398	6	16792	6.00572	1	0.782567	80.4907
GOTERM_BP_DIRECT	GO:0045597~positive regulation of cell differentiation	7	0.414201	0.0828298	INSM1, AR, RPS6KA3, SOCS3, CTGF, POU4F2, JUNB	1398	37	16792	2.27244	1	0.78137	80.4955
GOTERM_BP_DIRECT	GO:2001240~negative regulation of extrinsic apoptotic signaling pathway in absence of ligand	7	0.414201	0.0828298	EYA3, AKT1, UNC5B, FYN, BCL2, IL1B, IL1A	1398	37	16792	2.27244	1	0.78137	80.4955
GOTERM_BP_DIRECT	GO:0000186~activation of MAPKK activity	8	0.473373	0.0841083	MAP3K5, TGFBR1, MAP3K8, EIF2AK2, GADD45B, RAPGEF1, FGF2, ADAM9	1398	46	16792	2.08895	1	0.785434	81.0031
GOTERM_BP_DIRECT	GO:0007596~blood coagulation	22	1.30178	0.0859734	F2RL2, PRTN3, PABPC4, GNA12, F8, CAPZB, PLAUR, P2RX7, THBD, SERPINE2, GNAQ, FYN, F3, TFPI, SH2B3, FCER1G, SERPINA1, EHD1, PAPSS2, DOCK11, PROS1, PLAU	1398	184	16792	1.43615	1	0.791746	81.7212
GOTERM_BP_DIRECT	GO:0005975~carbohydrate metabolic process	21	1.2426	0.0871276	B4GALT1, GGTA1P, KL, ADPGK, FGGY, HEXB, CS, MGAT4C, CHST2, CHI3L2, MANBA, SIAE, SLC2A5, GLA, SLC2A3, GFPT2, ALDH2, GK, AMY2B, B4GALT5, IDUA	1398	174	16792	1.44966	1	0.795084	82.1527
GOTERM_BP_DIRECT	GO:0050806~positive regulation of synaptic transmission	4	0.236686	0.0875905	SLC1A3, CCL2, CLSTN2, GRIK2	1398	13	16792	3.69583	1	0.795685	82.323
GOTERM_BP_DIRECT	GO:0051926~negative regulation of calcium ion transport	4	0.236686	0.0875905	ICAM1, LILRB2, PTGS2, STC1	1398	13	16792	3.69583	1	0.795685	82.323
GOTERM_BP_DIRECT	GO:2000573~positive regulation of DNA biosynthetic process	4	0.236686	0.0875905	PTK2B, RGCC, MYC, SRC	1398	13	16792	3.69583	1	0.795685	82.323
GOTERM_BP_DIRECT	GO:0006622~protein targeting to lysosome	4	0.236686	0.0875905	NEDD4, NCOA4, ZFYVE16, SORL1	1398	13	16792	3.69583	1	0.795685	82.323
GOTERM_BP_DIRECT	GO:0032026~response to magnesium ion	4	0.236686	0.0875905	MDM2, THBS1, CD14, BMP6	1398	13	16792	3.69583	1	0.795685	82.323
GOTERM_BP_DIRECT	GO:0045730~respiratory burst	4	0.236686	0.0875905	CD55, CYBB, NOX1, CD52	1398	13	16792	3.69583	1	0.795685	82.323
GOTERM_BP_DIRECT	GO:0002526~acute inflammatory response	4	0.236686	0.0875905	B4GALT1, VCAM1, TNFSF4, S100A8	1398	13	16792	3.69583	1	0.795685	82.323
GOTERM_BP_DIRECT	GO:0019372~lipoxygenase pathway	4	0.236686	0.0875905	GPX1, PTGS2, ALOX5AP, GPX4	1398	13	16792	3.69583	1	0.795685	82.323
GOTERM_BP_DIRECT	GO:0043518~negative regulation of DNA damage response, signal transduction by p53 class mediator	4	0.236686	0.0875905	CD44, MDM2, SNAI1, TWIST1	1398	13	16792	3.69583	1	0.795685	82.323
GOTERM_BP_DIRECT	GO:0006518~peptide metabolic process	4	0.236686	0.0875905	PAM, CPM, NLN, CPD	1398	13	16792	3.69583	1	0.795685	82.323
GOTERM_BP_DIRECT	GO:0060334~regulation of interferon-gamma-mediated signaling pathway	4	0.236686	0.0875905	SOCS3, SOCS1, JAK1, IFNGR1	1398	13	16792	3.69583	1	0.795685	82.323
GOTERM_BP_DIRECT	GO:0006809~nitric oxide biosynthetic process	4	0.236686	0.0875905	AKT1, SLC7A2, NQO1, GCH1	1398	13	16792	3.69583	1	0.795685	82.323
GOTERM_BP_DIRECT	GO:0001916~positive regulation of T cell mediated cytotoxicity	4	0.236686	0.0875905	P2RX7, IL12RB1, IL23A, IL12B	1398	13	16792	3.69583	1	0.795685	82.323
GOTERM_BP_DIRECT	GO:0043922~negative regulation by host of viral transcription	4	0.236686	0.0875905	CCL3, CCL4L1, HMGA2, CCL4	1398	13	16792	3.69583	1	0.795685	82.323
GOTERM_BP_DIRECT	GO:0048246~macrophage chemotaxis	4	0.236686	0.0875905	AZU1, CCL3, CCL2, LGALS3	1398	13	16792	3.69583	1	0.795685	82.323
GOTERM_BP_DIRECT	GO:0030307~positive regulation of cell growth	12	0.710059	0.0879055	AKT1, RPS6KA3, HPN, S100A8, SFRP1, PTK2B, TGFBR1, BCL2, S100A9, SDCBP, HBEGF, MMP14	1398	84	16792	1.71592	1	0.79571	82.438
GOTERM_BP_DIRECT	GO:0051384~response to glucocorticoid	10	0.591716	0.0883612	PAM, DUSP1, HNMT, PTGS2, BCL2, SPARC, TRIM63, PPARGC1B, ADAM9, BMP6	1398	65	16792	1.84791	1	0.796277	82.6031
GOTERM_BP_DIRECT	GO:0014068~positive regulation of phosphatidylinositol 3-kinase signaling	10	0.591716	0.0883612	CSF3, PPARD, UNC5B, NEDD4, FYN, IL18, PDGFRA, IGF1, PIK3AP1, HCST	1398	65	16792	1.84791	1	0.796277	82.6031
GOTERM_BP_DIRECT	GO:0048008~platelet-derived growth factor receptor signaling pathway	6	0.35503	0.088408	PTPRJ, SGPL1, NRP1, PDGFRA, RAPGEF1, SRC	1398	29	16792	2.48513	1	0.795271	82.62
GOTERM_BP_DIRECT	GO:0045909~positive regulation of vasodilation	6	0.35503	0.088408	SCPEP1, PPARD, PTGDR, GJA1, PTAFR, KCNMB1	1398	29	16792	2.48513	1	0.795271	82.62
GOTERM_BP_DIRECT	GO:0002376~immune system process	6	0.35503	0.088408	CADM1, SQSTM1, IDO2, CD300LF, HP, IDO1	1398	29	16792	2.48513	1	0.795271	82.62
GOTERM_BP_DIRECT	GO:0006614~SRP-dependent cotranslational protein targeting to membrane	13	0.769231	0.0894826	RPS18, RPL15, RPL3, RPS15A, RPL10, RPL23A, RPL11, RPS11, RPL10A, RPS6, RPS8, RPS7, RPS24	1398	94	16792	1.66116	1	0.798191	83.0033
GOTERM_BP_DIRECT	GO:0008584~male gonad development	13	0.769231	0.0894826	HMGB2, TESC, TGFBR1, TLR5, MMP14, HMGA2, CITED2, INHBA, SFRP1, NCOA4, BCL2, MAMLD1, ASPM	1398	94	16792	1.66116	1	0.798191	83.0033
GOTERM_BP_DIRECT	GO:0051056~regulation of small GTPase mediated signal transduction	17	1.00592	0.090459	A2M, ARHGEF2, ABR, RHOQ, AKAP13, RACGAP1, VAV2, ARHGAP24, RHOU, STARD13, ARHGAP31, TAGAP, RAC2, ARHGAP11A, TRIP10, ARAP1, RHOH	1398	134	16792	1.52384	1	0.800689	83.3445
GOTERM_BP_DIRECT	GO:0007173~epidermal growth factor receptor signaling pathway	9	0.532544	0.0907155	NRAS, NCK2, EREG, PTK2B, HBEGF, PIGR, PIK3R1, SRC, PAG1	1398	56	16792	1.93041	1	0.800481	83.4331
GOTERM_BP_DIRECT	GO:0050680~negative regulation of epithelial cell proliferation	9	0.532544	0.0907155	MTSS1, AR, PPARD, HPN, GPC3, EREG, SFRP1, MCC, IFT52	1398	56	16792	1.93041	1	0.800481	83.4331
GOTERM_BP_DIRECT	GO:0051894~positive regulation of focal adhesion assembly	5	0.295858	0.091579	FMN1, PTPRJ, SFRP1, VEGFA, SDC4	1398	21	16792	2.85987	1	0.802515	83.728
GOTERM_BP_DIRECT	GO:0045663~positive regulation of myoblast differentiation	5	0.295858	0.091579	MAP3K5, BTG1, CDON, TNFSF14, IGFBP3	1398	21	16792	2.85987	1	0.802515	83.728
GOTERM_BP_DIRECT	GO:0008625~extrinsic apoptotic signaling pathway via death domain receptors	7	0.414201	0.0917906	BID, TNFRSF9, DDX47, BCL2, TNFRSF18, PIK3R1, DAPK1	1398	38	16792	2.21263	1	0.802141	83.7995
GOTERM_BP_DIRECT	GO:0032956~regulation of actin cytoskeleton organization	8	0.473373	0.0921023	TRIOBP, PAM, FSCN1, RHOQ, EFNA5, CELSR1, PRKCD, SIGLEC15	1398	47	16792	2.0445	1	0.802135	83.9043
GOTERM_BP_DIRECT	GO:0051607~defense response to virus	20	1.18343	0.0922834	PTPRC, FAM111A, TRIM25, CD40, NLRP3, TLR8, CXCL10, AZU1, SERINC5, IL23A, ITGAX, MB21D1, DDX60, IFIT5, LYST, BCL2, ZC3H12A, IL12B, EIF2AK2, APOBEC3A_B	1398	165	16792	1.45593	1	0.801653	83.9649
GOTERM_BP_DIRECT	GO:0016042~lipid catabolic process	12	0.710059	0.0937892	PLCL1, LPL, PLD1, PLCB4, PLD4, PLBD1, PLA2G7, APOC2, PPT1, PNPLA4, LDAH, PLBD2	1398	85	16792	1.69573	1	0.805951	84.4604
GOTERM_BP_DIRECT	GO:0009636~response to toxic substance	12	0.710059	0.0937892	CDK1, CCL3, BCL2, SLC30A4, MDM2, CCL4L1, EIF2AK2, NQO1, CCL4, AHR, SLC7A11, MBP	1398	85	16792	1.69573	1	0.805951	84.4604
GOTERM_BP_DIRECT	GO:0042742~defense response to bacterium	18	1.06509	0.0943422	S100A8, S100A9, ELANE, HP, CXCL6, TLR5, PRKCD, PLAC8, S100A12, CFP, CCL20, CLEC4E, LYST, IRF8, FCER1G, CLEC4D, ADAMTS5, SYK	1398	145	16792	1.49108	1	0.80679	84.6387
GOTERM_BP_DIRECT	GO:0007219~Notch signaling pathway	15	0.887574	0.0958816	DTX4, CEBPA, DTX1, DLL1, JAG1, NOTCH3, HES1, NOTCH2, APP, FAT4, DNER, DLL4, GRIP2, NEURL1B, MYC	1398	115	16792	1.56671	1	0.811057	85.1248
GOTERM_BP_DIRECT	GO:0006869~lipid transport	11	0.650888	0.0980924	ABCA10, OSBPL8, GM2A, SORL1, ANO3, APOC2, APOL6, ABCA6, ANO9, ABCA5, APOO	1398	76	16792	1.7385	1	0.817462	85.7976
GOTERM_BP_DIRECT	GO:0030324~lung development	11	0.650888	0.0980924	HES1, CEBPA, GPC3, EPAS1, PDPN, CTGF, VEGFA, LOX, SPARC, MMP14, FGF2	1398	76	16792	1.7385	1	0.817462	85.7976
GOTERM_BP_DIRECT	GO:0032922~circadian regulation of gene expression	9	0.532544	0.0982502	NAMPT, NPAS2, CSNK1D, ID2, PRKCDBP, BHLHE40, OGT, LGR4, AHR	1398	57	16792	1.89654	1	0.8169	85.8445
GOTERM_BP_DIRECT	GO:0010803~regulation of tumor necrosis factor-mediated signaling pathway	6	0.35503	0.0991915	TRAF1, CYLD, CASP8, BIRC3, TNFAIP3, SYK	1398	30	16792	2.40229	1	0.818934	86.1212
GOTERM_BP_DIRECT	GO:0001822~kidney development	12	0.710059	0.0999042	SGPL1, ACE, ASS1, SERPINF1, TGFBR1, VEGFA, PYGO1, CENPF, TFAP2A, PCSK5, TP73, BMP6	1398	86	16792	1.67602	1	0.820191	86.3274
