# Supplementary material for: Human Cytomegalovirus-Induced Interleukin-10 Production Promotes the Proliferation of Mycobacterium massiliense in Macrophages
Source: Front Immunol. 2020 Sep 10;11:518605. doi: 10.3389/fimmu.2020.518605 (PMC7511582; doi:10.3389/fimmu.2020.518605)
Supplement: Supplementary file 5 [file Table_3.XLSX]

## Sheet: Down GO in HCMV Vs con_GSEA
NAME	GS<br> follow link to MSigDB	GS DETAILS	SIZE	ES	NES	NOM p-val	FDR q-val	FWER p-val	RANK AT MAX	LEADING EDGE
GO_REGULATION_OF_KINASE_ACTIVITY	GO_REGULATION_OF_KINASE_ACTIVITY	Details ...	20	0.613444	1.40921	0.0465368	1	0.99	35	tags=35%, list=16%, signal=38%
GO_REGULATION_OF_TRANSFERASE_ACTIVITY	GO_REGULATION_OF_TRANSFERASE_ACTIVITY	Details ...	20	0.613444	1.39617	0.0391304	1	0.993	35	tags=35%, list=16%, signal=38%
GO_ANATOMICAL_STRUCTURE_FORMATION_INVOLVED_IN_MORPHOGENESIS	GO_ANATOMICAL_STRUCTURE_FORMATION_INVOLVED_IN_MORPHOGENESIS	Details ...	20	0.592641	1.37989	0.0533927	1	0.995	67	tags=65%, list=31%, signal=86%
GO_CELLULAR_LIPID_METABOLIC_PROCESS	GO_CELLULAR_LIPID_METABOLIC_PROCESS	Details ...	19	0.605264	1.37174	0.0484914	1	0.998	61	tags=47%, list=28%, signal=60%
GO_LIPID_METABOLIC_PROCESS	GO_LIPID_METABOLIC_PROCESS	Details ...	25	0.567753	1.35622	0.0605096	1	1	67	tags=48%, list=31%, signal=62%
GO_IMPORT_INTO_CELL	GO_IMPORT_INTO_CELL	Details ...	15	0.610306	1.35606	0.0681564	1	1	13	tags=27%, list=6%, signal=26%
GO_TUBE_DEVELOPMENT	GO_TUBE_DEVELOPMENT	Details ...	21	0.568945	1.30817	0.100868	1	1	67	tags=57%, list=31%, signal=75%
GO_LIPID_BIOSYNTHETIC_PROCESS	GO_LIPID_BIOSYNTHETIC_PROCESS	Details ...	15	0.60144	1.30279	0.104848	1	1	61	tags=47%, list=28%, signal=61%
GO_REGULATION_OF_IMMUNE_RESPONSE	GO_REGULATION_OF_IMMUNE_RESPONSE	Details ...	17	0.572597	1.29746	0.116998	1	1	66	tags=47%, list=31%, signal=63%
GO_CATION_TRANSPORT	GO_CATION_TRANSPORT	Details ...	23	0.557894	1.29607	0.0948827	1	1	25	tags=26%, list=12%, signal=26%
GO_ORGANIC_HYDROXY_COMPOUND_METABOLIC_PROCESS	GO_ORGANIC_HYDROXY_COMPOUND_METABOLIC_PROCESS	Details ...	15	0.594031	1.28945	0.112222	1	1	23	tags=27%, list=11%, signal=28%
GO_HOMEOSTATIC_PROCESS	GO_HOMEOSTATIC_PROCESS	Details ...	31	0.528175	1.28502	0.0759625	1	1	35	tags=26%, list=16%, signal=26%
GO_TUBE_MORPHOGENESIS	GO_TUBE_MORPHOGENESIS	Details ...	16	0.575675	1.28319	0.142536	1	1	67	tags=63%, list=31%, signal=84%
GO_REGULATION_OF_ORGANELLE_ORGANIZATION	GO_REGULATION_OF_ORGANELLE_ORGANIZATION	Details ...	22	0.553568	1.27427	0.115217	1	1	70	tags=55%, list=33%, signal=73%
GO_METAL_ION_TRANSPORT	GO_METAL_ION_TRANSPORT	Details ...	19	0.546506	1.25884	0.13732	1	1	25	tags=26%, list=12%, signal=27%
GO_CHEMICAL_HOMEOSTASIS	GO_CHEMICAL_HOMEOSTASIS	Details ...	19	0.558893	1.25701	0.153504	1	1	21	tags=21%, list=10%, signal=21%
GO_REGULATION_OF_CELLULAR_COMPONENT_MOVEMENT	GO_REGULATION_OF_CELLULAR_COMPONENT_MOVEMENT	Details ...	24	0.532401	1.2528	0.116702	1	1	46	tags=46%, list=21%, signal=52%
GO_ENZYME_LINKED_RECEPTOR_PROTEIN_SIGNALING_PATHWAY	GO_ENZYME_LINKED_RECEPTOR_PROTEIN_SIGNALING_PATHWAY	Details ...	22	0.539832	1.25242	0.145318	0.999946	1	46	tags=41%, list=21%, signal=47%
GO_SIGNAL_TRANSDUCTION_BY_PROTEIN_PHOSPHORYLATION	GO_SIGNAL_TRANSDUCTION_BY_PROTEIN_PHOSPHORYLATION	Details ...	16	0.567384	1.25122	0.157143	0.955425	1	44	tags=38%, list=20%, signal=44%
GO_REGULATION_OF_PHOSPHORYLATION	GO_REGULATION_OF_PHOSPHORYLATION	Details ...	31	0.509659	1.24048	0.144341	0.981094	1	46	tags=35%, list=21%, signal=39%
GO_REGULATION_OF_PHOSPHORUS_METABOLIC_PROCESS	GO_REGULATION_OF_PHOSPHORUS_METABOLIC_PROCESS		33	0.500232	1.22701	0.146779	1	1	46	tags=33%, list=21%, signal=36%
GO_ION_TRANSMEMBRANE_TRANSPORT	GO_ION_TRANSMEMBRANE_TRANSPORT		18	0.544766	1.22614	0.185841	0.980517	1	20	tags=22%, list=9%, signal=22%
GO_REGULATION_OF_PROTEIN_MODIFICATION_PROCESS	GO_REGULATION_OF_PROTEIN_MODIFICATION_PROCESS		34	0.489387	1.22341	0.142259	0.954425	1	61	tags=41%, list=28%, signal=48%
GO_CELL_MOTILITY	GO_CELL_MOTILITY		34	0.492116	1.22258	0.14876	0.919274	1	46	tags=35%, list=21%, signal=38%
GO_LOCOMOTION	GO_LOCOMOTION		35	0.487764	1.21861	0.167355	0.904165	1	46	tags=34%, list=21%, signal=37%
GO_PEPTIDYL_AMINO_ACID_MODIFICATION	GO_PEPTIDYL_AMINO_ACID_MODIFICATION		18	0.541168	1.21678	0.186608	0.87982	1	85	tags=67%, list=40%, signal=101%
GO_IMMUNE_SYSTEM_DEVELOPMENT	GO_IMMUNE_SYSTEM_DEVELOPMENT		18	0.536726	1.21576	0.196078	0.852177	1	67	tags=56%, list=31%, signal=74%
GO_ION_TRANSPORT	GO_ION_TRANSPORT		25	0.512711	1.21563	0.184946	0.822292	1	52	tags=36%, list=24%, signal=42%
GO_CATION_TRANSMEMBRANE_TRANSPORT	GO_CATION_TRANSMEMBRANE_TRANSPORT		15	0.544894	1.20728	0.214365	0.836724	1	20	tags=20%, list=9%, signal=21%
GO_POSITIVE_REGULATION_OF_IMMUNE_RESPONSE	GO_POSITIVE_REGULATION_OF_IMMUNE_RESPONSE		15	0.553631	1.20492	0.220866	0.821331	1	66	tags=47%, list=31%, signal=63%
GO_POSITIVE_REGULATION_OF_CELL_POPULATION_PROLIFERATION	GO_POSITIVE_REGULATION_OF_CELL_POPULATION_PROLIFERATION		24	0.508728	1.20414	0.195975	0.798969	1	63	tags=50%, list=29%, signal=63%
GO_NEGATIVE_REGULATION_OF_RESPONSE_TO_STIMULUS	GO_NEGATIVE_REGULATION_OF_RESPONSE_TO_STIMULUS		20	0.522049	1.19563	0.223301	0.81564	1	48	tags=45%, list=22%, signal=53%
GO_SMALL_MOLECULE_METABOLIC_PROCESS	GO_SMALL_MOLECULE_METABOLIC_PROCESS		31	0.487602	1.18858	0.206716	0.826277	1	59	tags=42%, list=27%, signal=49%
GO_ORGANOPHOSPHATE_METABOLIC_PROCESS	GO_ORGANOPHOSPHATE_METABOLIC_PROCESS		16	0.535766	1.18073	0.246409	0.839606	1	61	tags=44%, list=28%, signal=57%
GO_RESPONSE_TO_HORMONE	GO_RESPONSE_TO_HORMONE		17	0.531568	1.17908	0.219163	0.823539	1	55	tags=47%, list=26%, signal=58%
GO_SECRETION	GO_SECRETION		26	0.492898	1.17675	0.227321	0.811614	1	42	tags=31%, list=20%, signal=34%
GO_POSITIVE_REGULATION_OF_PROTEIN_MODIFICATION_PROCESS	GO_POSITIVE_REGULATION_OF_PROTEIN_MODIFICATION_PROCESS		26	0.491835	1.17332	0.225668	0.805339	1	61	tags=42%, list=28%, signal=52%
GO_POSITIVE_REGULATION_OF_NUCLEOBASE_CONTAINING_COMPOUND_METABOLIC_PROCESS	GO_POSITIVE_REGULATION_OF_NUCLEOBASE_CONTAINING_COMPOUND_METABOLIC_PROCESS		35	0.468861	1.1585	0.250777	0.851108	1	62	tags=46%, list=29%, signal=54%
GO_CHROMOSOME_ORGANIZATION	GO_CHROMOSOME_ORGANIZATION		17	0.515319	1.15424	0.270419	0.848344	1	85	tags=65%, list=40%, signal=99%
GO_EPITHELIUM_DEVELOPMENT	GO_EPITHELIUM_DEVELOPMENT		19	0.501356	1.1486	0.282135	0.852751	1	46	tags=42%, list=21%, signal=49%
GO_POSITIVE_REGULATION_OF_CELLULAR_COMPONENT_ORGANIZATION	GO_POSITIVE_REGULATION_OF_CELLULAR_COMPONENT_ORGANIZATION		19	0.503475	1.14736	0.276688	0.836822	1	61	tags=47%, list=28%, signal=60%
GO_EXOCYTOSIS	GO_EXOCYTOSIS		19	0.50561	1.14704	0.29646	0.818181	1	42	tags=37%, list=20%, signal=42%
GO_POSITIVE_REGULATION_OF_MULTICELLULAR_ORGANISMAL_PROCESS	GO_POSITIVE_REGULATION_OF_MULTICELLULAR_ORGANISMAL_PROCESS		43	0.448092	1.14282	0.276465	0.81531	1	67	tags=44%, list=31%, signal=51%
GO_REGULATION_OF_INTRACELLULAR_SIGNAL_TRANSDUCTION	GO_REGULATION_OF_INTRACELLULAR_SIGNAL_TRANSDUCTION		30	0.474158	1.1423	0.276261	0.799503	1	48	tags=33%, list=22%, signal=37%
GO_RESPONSE_TO_ABIOTIC_STIMULUS	GO_RESPONSE_TO_ABIOTIC_STIMULUS		21	0.494388	1.13357	0.297645	0.817097	1	77	tags=43%, list=36%, signal=60%
GO_CELL_CYCLE_PROCESS	GO_CELL_CYCLE_PROCESS		16	0.50455	1.12892	0.315965	0.81774	1	77	tags=63%, list=36%, signal=90%
GO_POSITIVE_REGULATION_OF_RNA_METABOLIC_PROCESS	GO_POSITIVE_REGULATION_OF_RNA_METABOLIC_PROCESS		33	0.448915	1.11605	0.284375	0.853788	1	62	tags=45%, list=29%, signal=54%
GO_POSITIVE_REGULATION_OF_TRANSCRIPTION_BY_RNA_POLYMERASE_II	GO_POSITIVE_REGULATION_OF_TRANSCRIPTION_BY_RNA_POLYMERASE_II		21	0.479186	1.11099	0.333333	0.856412	1	85	tags=71%, list=40%, signal=107%
GO_POSITIVE_REGULATION_OF_PHOSPHORUS_METABOLIC_PROCESS	GO_POSITIVE_REGULATION_OF_PHOSPHORUS_METABOLIC_PROCESS		24	0.46939	1.10824	0.328694	0.849004	1	61	tags=38%, list=28%, signal=47%
GO_POSITIVE_REGULATION_OF_SIGNALING	GO_POSITIVE_REGULATION_OF_SIGNALING		32	0.455435	1.10759	0.338266	0.834847	1	63	tags=41%, list=29%, signal=49%
GO_NEGATIVE_REGULATION_OF_CELL_DEATH	GO_NEGATIVE_REGULATION_OF_CELL_DEATH		16	0.49406	1.10601	0.338513	0.824235	1	61	tags=44%, list=28%, signal=57%
GO_POSITIVE_REGULATION_OF_INTRACELLULAR_SIGNAL_TRANSDUCTION	GO_POSITIVE_REGULATION_OF_INTRACELLULAR_SIGNAL_TRANSDUCTION		21	0.477405	1.10077	0.342541	0.827464	1	63	tags=43%, list=29%, signal=55%
GO_CELLULAR_HOMEOSTASIS	GO_CELLULAR_HOMEOSTASIS		17	0.492301	1.0964	0.35307	0.828395	1	2	tags=12%, list=1%, signal=11%
GO_POSITIVE_REGULATION_OF_CELLULAR_BIOSYNTHETIC_PROCESS	GO_POSITIVE_REGULATION_OF_CELLULAR_BIOSYNTHETIC_PROCESS		35	0.446705	1.09322	0.338826	0.824833	1	62	tags=43%, list=29%, signal=50%
GO_RESPONSE_TO_DRUG	GO_RESPONSE_TO_DRUG		17	0.488236	1.08866	0.370661	0.826283	1	55	tags=35%, list=26%, signal=44%
GO_POSITIVE_REGULATION_OF_DEVELOPMENTAL_PROCESS	GO_POSITIVE_REGULATION_OF_DEVELOPMENTAL_PROCESS		30	0.445762	1.08221	0.372508	0.834016	1	63	tags=47%, list=29%, signal=57%
GO_ORGANIC_ACID_METABOLIC_PROCESS	GO_ORGANIC_ACID_METABOLIC_PROCESS		15	0.498289	1.08065	0.370824	0.824581	1	59	tags=53%, list=27%, signal=68%
GO_EMBRYO_DEVELOPMENT	GO_EMBRYO_DEVELOPMENT		18	0.478783	1.07803	0.377901	0.8196	1	54	tags=33%, list=25%, signal=41%
GO_CYTOKINE_PRODUCTION	GO_CYTOKINE_PRODUCTION		16	0.486798	1.07777	0.379429	0.806514	1	59	tags=50%, list=27%, signal=64%
GO_PROTEIN_PHOSPHORYLATION	GO_PROTEIN_PHOSPHORYLATION		34	0.429908	1.06656	0.376947	0.83007	1	61	tags=41%, list=28%, signal=48%
GO_TRANSMEMBRANE_TRANSPORT	GO_TRANSMEMBRANE_TRANSPORT		26	0.444573	1.06224	0.389183	0.830336	1	27	tags=23%, list=13%, signal=23%
GO_CELL_ACTIVATION	GO_CELL_ACTIVATION		23	0.450089	1.05908	0.406926	0.827163	1	32	tags=26%, list=15%, signal=27%
GO_REGULATION_OF_CELLULAR_COMPONENT_BIOGENESIS	GO_REGULATION_OF_CELLULAR_COMPONENT_BIOGENESIS		15	0.477228	1.05738	0.414107	0.81946	1	102	tags=60%, list=47%, signal=106%
GO_REGULATION_OF_ANATOMICAL_STRUCTURE_MORPHOGENESIS	GO_REGULATION_OF_ANATOMICAL_STRUCTURE_MORPHOGENESIS		20	0.463785	1.05635	0.414208	0.809792	1	71	tags=55%, list=33%, signal=74%
GO_POSITIVE_REGULATION_OF_IMMUNE_SYSTEM_PROCESS	GO_POSITIVE_REGULATION_OF_IMMUNE_SYSTEM_PROCESS		19	0.460545	1.04635	0.440789	0.827983	1	66	tags=42%, list=31%, signal=55%
GO_RESPONSE_TO_ENDOGENOUS_STIMULUS	GO_RESPONSE_TO_ENDOGENOUS_STIMULUS		27	0.436015	1.04313	0.416755	0.824921	1	55	tags=37%, list=26%, signal=44%
GO_POSITIVE_REGULATION_OF_PROTEIN_METABOLIC_PROCESS	GO_POSITIVE_REGULATION_OF_PROTEIN_METABOLIC_PROCESS		31	0.420146	1.0352	0.444444	0.835781	1	63	tags=39%, list=29%, signal=47%
GO_ORGANONITROGEN_COMPOUND_BIOSYNTHETIC_PROCESS	GO_ORGANONITROGEN_COMPOUND_BIOSYNTHETIC_PROCESS		25	0.434655	1.02558	0.46129	0.851913	1	61	tags=40%, list=28%, signal=49%
GO_REGULATION_OF_TRANSPORT	GO_REGULATION_OF_TRANSPORT		32	0.41538	1.01499	0.486938	0.870685	1	42	tags=28%, list=20%, signal=30%
GO_REGULATION_OF_RESPONSE_TO_STRESS	GO_REGULATION_OF_RESPONSE_TO_STRESS		24	0.433083	1.01148	0.46383	0.86852	1	63	tags=46%, list=29%, signal=58%
GO_OXIDATION_REDUCTION_PROCESS	GO_OXIDATION_REDUCTION_PROCESS		16	0.448375	0.988161	0.519466	0.922679	1	27	tags=19%, list=13%, signal=20%
GO_REGULATION_OF_IMMUNE_SYSTEM_PROCESS	GO_REGULATION_OF_IMMUNE_SYSTEM_PROCESS		25	0.417802	0.986015	0.53135	0.915567	1	46	tags=32%, list=21%, signal=36%
GO_CELLULAR_RESPONSE_TO_ENDOGENOUS_STIMULUS	GO_CELLULAR_RESPONSE_TO_ENDOGENOUS_STIMULUS		22	0.423383	0.979354	0.554713	0.922192	1	47	tags=36%, list=22%, signal=42%
GO_REGULATION_OF_CELLULAR_CATABOLIC_PROCESS	GO_REGULATION_OF_CELLULAR_CATABOLIC_PROCESS		17	0.433311	0.960343	0.566921	0.96169	1	71	tags=53%, list=33%, signal=73%
GO_CELL_CYCLE	GO_CELL_CYCLE		21	0.415279	0.958225	0.561366	0.954539	1	77	tags=52%, list=36%, signal=74%
GO_REGULATION_OF_RESPONSE_TO_EXTERNAL_STIMULUS	GO_REGULATION_OF_RESPONSE_TO_EXTERNAL_STIMULUS		22	0.40607	0.939118	0.601562	0.990628	1	63	tags=50%, list=29%, signal=63%
GO_NEURON_DIFFERENTIATION	GO_NEURON_DIFFERENTIATION		21	0.401189	0.933506	0.581169	0.990885	1	71	tags=48%, list=33%, signal=64%
GO_NEGATIVE_REGULATION_OF_MOLECULAR_FUNCTION	GO_NEGATIVE_REGULATION_OF_MOLECULAR_FUNCTION		23	0.392817	0.932025	0.616205	0.981568	1	67	tags=39%, list=31%, signal=51%
GO_BIOLOGICAL_ADHESION	GO_BIOLOGICAL_ADHESION		19	0.408958	0.922667	0.639344	0.991134	1	44	tags=37%, list=20%, signal=42%
GO_POSITIVE_REGULATION_OF_MOLECULAR_FUNCTION	GO_POSITIVE_REGULATION_OF_MOLECULAR_FUNCTION		30	0.376463	0.91931	0.637029	0.986873	1	88	tags=57%, list=41%, signal=83%
GO_NEGATIVE_REGULATION_OF_PROTEIN_METABOLIC_PROCESS	GO_NEGATIVE_REGULATION_OF_PROTEIN_METABOLIC_PROCESS		25	0.381198	0.91537	0.635881	0.983861	1	20	tags=20%, list=9%, signal=19%
GO_POSITIVE_REGULATION_OF_CATALYTIC_ACTIVITY	GO_POSITIVE_REGULATION_OF_CATALYTIC_ACTIVITY		27	0.377445	0.911674	0.641489	0.981146	1	20	tags=19%, list=9%, signal=18%
GO_NEGATIVE_REGULATION_OF_CATALYTIC_ACTIVITY	GO_NEGATIVE_REGULATION_OF_CATALYTIC_ACTIVITY		17	0.404862	0.908122	0.626519	0.97719	1	67	tags=41%, list=31%, signal=55%
GO_TAXIS	GO_TAXIS		15	0.409125	0.906033	0.63352	0.970248	1	63	tags=40%, list=29%, signal=53%
GO_REGULATION_OF_CELL_DIFFERENTIATION	GO_REGULATION_OF_CELL_DIFFERENTIATION		28	0.372236	0.900769	0.66455	0.96957	1	42	tags=29%, list=20%, signal=31%
GO_RESPONSE_TO_ORGANIC_CYCLIC_COMPOUND	GO_RESPONSE_TO_ORGANIC_CYCLIC_COMPOUND		18	0.399789	0.893775	0.663793	0.973855	1	55	tags=39%, list=26%, signal=48%
GO_DEFENSE_RESPONSE	GO_DEFENSE_RESPONSE		32	0.360073	0.881988	0.707596	0.985849	1	66	tags=41%, list=31%, signal=50%
GO_CARDIOVASCULAR_SYSTEM_DEVELOPMENT	GO_CARDIOVASCULAR_SYSTEM_DEVELOPMENT		17	0.390689	0.877924	0.674444	0.98221	1	67	tags=53%, list=31%, signal=71%
GO_RESPONSE_TO_BIOTIC_STIMULUS	GO_RESPONSE_TO_BIOTIC_STIMULUS		26	0.368361	0.874777	0.706625	0.976723	1	34	tags=23%, list=16%, signal=24%
GO_CELL_PROJECTION_ORGANIZATION	GO_CELL_PROJECTION_ORGANIZATION		24	0.366312	0.867075	0.708915	0.980971	1	71	tags=38%, list=33%, signal=50%
GO_PROTEOLYSIS	GO_PROTEOLYSIS		30	0.342105	0.83793	0.757039	1	1	75	tags=40%, list=35%, signal=53%
GO_INNATE_IMMUNE_RESPONSE	GO_INNATE_IMMUNE_RESPONSE		20	0.367589	0.837729	0.748908	1	1	66	tags=45%, list=31%, signal=59%
GO_NERVOUS_SYSTEM_PROCESS	GO_NERVOUS_SYSTEM_PROCESS		15	0.382856	0.832627	0.746622	1	1	27	tags=20%, list=13%, signal=21%
GO_POSITIVE_REGULATION_OF_TRANSPORT	GO_POSITIVE_REGULATION_OF_TRANSPORT		17	0.369785	0.827277	0.750846	1	1	42	tags=35%, list=20%, signal=40%
GO_DEFENSE_RESPONSE_TO_OTHER_ORGANISM	GO_DEFENSE_RESPONSE_TO_OTHER_ORGANISM		22	0.353823	0.8258	0.766917	0.998299	1	66	tags=41%, list=31%, signal=53%
GO_REGULATION_OF_CELL_POPULATION_PROLIFERATION	GO_REGULATION_OF_CELL_POPULATION_PROLIFERATION		37	0.332126	0.81506	0.791795	1	1	63	tags=38%, list=29%, signal=44%
GO_REGULATION_OF_PROTEOLYSIS	GO_REGULATION_OF_PROTEOLYSIS		15	0.371768	0.813841	0.751693	0.996089	1	70	tags=47%, list=33%, signal=64%
GO_CELLULAR_MACROMOLECULE_CATABOLIC_PROCESS	GO_CELLULAR_MACROMOLECULE_CATABOLIC_PROCESS		15	0.365559	0.801825	0.776185	1	1	53	tags=33%, list=25%, signal=41%
GO_CYTOSKELETON_ORGANIZATION	GO_CYTOSKELETON_ORGANIZATION		18	0.354089	0.791149	0.80574	1	1	51	tags=28%, list=24%, signal=33%
GO_CELLULAR_RESPONSE_TO_OXYGEN_CONTAINING_COMPOUND	GO_CELLULAR_RESPONSE_TO_OXYGEN_CONTAINING_COMPOUND		18	0.343392	0.786453	0.786725	1	1	85	tags=61%, list=40%, signal=93%
GO_CIRCULATORY_SYSTEM_DEVELOPMENT	GO_CIRCULATORY_SYSTEM_DEVELOPMENT		20	0.342128	0.77606	0.818675	1	1	67	tags=45%, list=31%, signal=59%
GO_INFLAMMATORY_RESPONSE	GO_INFLAMMATORY_RESPONSE		16	0.345866	0.7715	0.820994	1	1	63	tags=44%, list=29%, signal=57%
GO_CELL_CELL_SIGNALING	GO_CELL_CELL_SIGNALING		19	0.334217	0.766921	0.828447	1	1	77	tags=42%, list=36%, signal=60%
GO_REGULATION_OF_CELL_DEATH	GO_REGULATION_OF_CELL_DEATH		24	0.313878	0.746321	0.842842	1	1	63	tags=33%, list=29%, signal=42%
GO_RESPONSE_TO_OXYGEN_CONTAINING_COMPOUND	GO_RESPONSE_TO_OXYGEN_CONTAINING_COMPOUND		25	0.313133	0.740147	0.855333	1	1	85	tags=52%, list=40%, signal=76%
GO_MULTI_ORGANISM_REPRODUCTIVE_PROCESS	GO_MULTI_ORGANISM_REPRODUCTIVE_PROCESS		16	0.331226	0.733329	0.865604	1	1	47	tags=31%, list=22%, signal=37%
GO_RESPONSE_TO_LIPID	GO_RESPONSE_TO_LIPID		18	0.321609	0.732643	0.844271	1	1	55	tags=33%, list=26%, signal=41%
GO_NEGATIVE_REGULATION_OF_RNA_BIOSYNTHETIC_PROCESS	GO_NEGATIVE_REGULATION_OF_RNA_BIOSYNTHETIC_PROCESS		19	0.313145	0.722977	0.883569	1	1	35	tags=16%, list=16%, signal=17%
GO_REPRODUCTION	GO_REPRODUCTION		22	0.309599	0.722008	0.869048	0.999141	1	54	tags=32%, list=25%, signal=38%
GO_LEUKOCYTE_MEDIATED_IMMUNITY	GO_LEUKOCYTE_MEDIATED_IMMUNITY		19	0.312615	0.714717	0.882669	0.997096	1	32	tags=16%, list=15%, signal=17%
GO_CELLULAR_MACROMOLECULE_LOCALIZATION	GO_CELLULAR_MACROMOLECULE_LOCALIZATION		16	0.320841	0.711803	0.852713	0.990967	1	51	tags=31%, list=24%, signal=38%
GO_NEURON_DEVELOPMENT	GO_NEURON_DEVELOPMENT		17	0.316223	0.700724	0.896667	0.993072	1	71	tags=41%, list=33%, signal=57%
GO_NEGATIVE_REGULATION_OF_MULTICELLULAR_ORGANISMAL_PROCESS	GO_NEGATIVE_REGULATION_OF_MULTICELLULAR_ORGANISMAL_PROCESS		15	0.323582	0.697956	0.897175	0.986954	1	43	tags=20%, list=20%, signal=23%
GO_REGULATION_OF_CATABOLIC_PROCESS	GO_REGULATION_OF_CATABOLIC_PROCESS		21	0.30198	0.696173	0.893434	0.979864	1	71	tags=43%, list=33%, signal=58%
GO_PROTEIN_CONTAINING_COMPLEX_ASSEMBLY	GO_PROTEIN_CONTAINING_COMPLEX_ASSEMBLY		24	0.289868	0.685755	0.88758	0.980714	1	99	tags=50%, list=46%, signal=82%
GO_NEUROGENESIS	GO_NEUROGENESIS		29	0.285176	0.684696	0.906878	0.973088	1	71	tags=38%, list=33%, signal=49%
GO_NEGATIVE_REGULATION_OF_BIOSYNTHETIC_PROCESS	GO_NEGATIVE_REGULATION_OF_BIOSYNTHETIC_PROCESS		24	0.284374	0.668245	0.906048	0.977838	1	104	tags=50%, list=48%, signal=86%
GO_NEGATIVE_REGULATION_OF_NUCLEOBASE_CONTAINING_COMPOUND_METABOLIC_PROCESS	GO_NEGATIVE_REGULATION_OF_NUCLEOBASE_CONTAINING_COMPOUND_METABOLIC_PROCESS		20	0.292598	0.665062	0.9163	0.972197	1	35	tags=15%, list=16%, signal=16%
GO_GROWTH	GO_GROWTH		17	0.296437	0.663342	0.91232	0.965393	1	95	tags=53%, list=44%, signal=87%
GO_RESPONSE_TO_WOUNDING	GO_RESPONSE_TO_WOUNDING		18	0.281903	0.631053	0.934807	0.979526	1	42	tags=22%, list=20%, signal=25%
GO_WOUND_HEALING	GO_WOUND_HEALING		17	0.282902	0.625507	0.929412	0.974664	1	42	tags=24%, list=20%, signal=27%
GO_POSITIVE_REGULATION_OF_CELL_DIFFERENTIATION	GO_POSITIVE_REGULATION_OF_CELL_DIFFERENTIATION		18	0.270654	0.609285	0.948408	0.976179	1	62	tags=33%, list=29%, signal=43%
GO_CELLULAR_COMPONENT_MORPHOGENESIS	GO_CELLULAR_COMPONENT_MORPHOGENESIS		17	0.264755	0.597891	0.941241	0.974357	1	42	tags=24%, list=20%, signal=27%
GO_INTRACELLULAR_TRANSPORT	GO_INTRACELLULAR_TRANSPORT		24	0.249588	0.589361	0.964894	0.970648	1	27	tags=13%, list=13%, signal=13%
GO_DEVELOPMENTAL_PROCESS_INVOLVED_IN_REPRODUCTION	GO_DEVELOPMENTAL_PROCESS_INVOLVED_IN_REPRODUCTION		15	0.243213	0.520277	0.993333	0.987247	1	54	tags=27%, list=25%, signal=33%

## Sheet: Up GO in HCMV Vs con_GSEA
NAME	GS<br> follow link to MSigDB	GS DETAILS	SIZE	ES	NES	NOM p-val	FDR q-val	FWER p-val	RANK AT MAX	LEADING EDGE
GO_RESPONSE_TO_CYTOKINE	GO_RESPONSE_TO_CYTOKINE	Details ...	19	-0.444968	-1.52199	0.03125	0.159493	0.236	8	tags=16%, list=4%, signal=15%
GO_IMMUNE_EFFECTOR_PROCESS	GO_IMMUNE_EFFECTOR_PROCESS	Details ...	23	-0.343396	-1.18074	0.152778	0.552694	0.83	8	tags=17%, list=4%, signal=16%
GO_REGULATION_OF_HYDROLASE_ACTIVITY	GO_REGULATION_OF_HYDROLASE_ACTIVITY	Details ...	22	-0.286759	-0.972366	0.463768	0.987661	0.993	9	tags=18%, list=4%, signal=17%
GO_MACROMOLECULE_CATABOLIC_PROCESS	GO_MACROMOLECULE_CATABOLIC_PROCESS	Details ...	18	-0.284035	-0.935698	0.505495	0.842722	0.998	27	tags=33%, list=13%, signal=35%
GO_REGULATION_OF_NERVOUS_SYSTEM_DEVELOPMENT	GO_REGULATION_OF_NERVOUS_SYSTEM_DEVELOPMENT	Details ...	20	-0.261742	-0.889674	0.625	0.785159	0.999	29	tags=25%, list=13%, signal=26%
GO_REGULATION_OF_CELL_DEVELOPMENT	GO_REGULATION_OF_CELL_DEVELOPMENT	Details ...	18	-0.246694	-0.773547	0.887641	0.853362	1	9	tags=11%, list=4%, signal=11%

## Sheet: Up GO in coinfection Vs Mmss
NAME	GS<br> follow link to MSigDB	GS DETAILS	SIZE	ES	NES	NOM p-val	FDR q-val	FWER p-val	RANK AT MAX	LEADING EDGE

## Sheet: Down GO in coinfection Vs Mmss
NAME	GS<br> follow link to MSigDB	GS DETAILS	SIZE	ES	NES	NOM p-val	FDR q-val	FWER p-val	RANK AT MAX	LEADING EDGE
GO_REGULATION_OF_TRANSPORT	GO_REGULATION_OF_TRANSPORT	Details ...	32	-0.623157	-1.51885	0.00102041	0.870713	0.565	66	tags=50%, list=31%, signal=61%
GO_POSITIVE_REGULATION_OF_IMMUNE_SYSTEM_PROCESS	GO_POSITIVE_REGULATION_OF_IMMUNE_SYSTEM_PROCESS	Details ...	19	-0.663806	-1.50616	0.00739176	0.526891	0.635	45	tags=37%, list=21%, signal=42%
GO_IMPORT_INTO_CELL	GO_IMPORT_INTO_CELL	Details ...	15	-0.679643	-1.50135	0.0148462	0.376972	0.665	45	tags=47%, list=21%, signal=55%
GO_METAL_ION_TRANSPORT	GO_METAL_ION_TRANSPORT	Details ...	19	-0.649152	-1.48432	0.0095037	0.365146	0.751	46	tags=42%, list=21%, signal=49%
GO_REGULATION_OF_ANATOMICAL_STRUCTURE_MORPHOGENESIS	GO_REGULATION_OF_ANATOMICAL_STRUCTURE_MORPHOGENESIS	Details ...	20	-0.64477	-1.48232	0.0143443	0.297102	0.756	69	tags=65%, list=32%, signal=87%
GO_ION_TRANSMEMBRANE_TRANSPORT	GO_ION_TRANSMEMBRANE_TRANSPORT	Details ...	18	-0.654562	-1.46967	0.0147524	0.290481	0.813	46	tags=44%, list=21%, signal=52%
GO_POSITIVE_REGULATION_OF_CATALYTIC_ACTIVITY	GO_POSITIVE_REGULATION_OF_CATALYTIC_ACTIVITY	Details ...	27	-0.609452	-1.46157	0.0112705	0.277119	0.844	28	tags=33%, list=13%, signal=34%
GO_REGULATION_OF_INTRACELLULAR_SIGNAL_TRANSDUCTION	GO_REGULATION_OF_INTRACELLULAR_SIGNAL_TRANSDUCTION	Details ...	30	-0.607758	-1.45655	0.0132248	0.258631	0.855	54	tags=43%, list=25%, signal=50%
GO_CATION_TRANSPORT	GO_CATION_TRANSPORT	Details ...	23	-0.61834	-1.44989	0.0124481	0.251223	0.877	60	tags=48%, list=28%, signal=59%
GO_POSITIVE_REGULATION_OF_DEVELOPMENTAL_PROCESS	GO_POSITIVE_REGULATION_OF_DEVELOPMENTAL_PROCESS	Details ...	30	-0.605362	-1.44341	0.0152905	0.244926	0.896	55	tags=50%, list=26%, signal=58%
GO_CATION_TRANSMEMBRANE_TRANSPORT	GO_CATION_TRANSMEMBRANE_TRANSPORT	Details ...	15	-0.655446	-1.44038	0.0224839	0.23173	0.906	46	tags=47%, list=21%, signal=55%
GO_POSITIVE_REGULATION_OF_TRANSPORT	GO_POSITIVE_REGULATION_OF_TRANSPORT	Details ...	17	-0.639468	-1.44002	0.0219436	0.212762	0.906	66	tags=59%, list=31%, signal=78%
GO_NERVOUS_SYSTEM_PROCESS	GO_NERVOUS_SYSTEM_PROCESS	Details ...	15	-0.649653	-1.43244	0.0332975	0.217465	0.926	36	tags=33%, list=17%, signal=37%
GO_POSITIVE_REGULATION_OF_CELL_POPULATION_PROLIFERATION	GO_POSITIVE_REGULATION_OF_CELL_POPULATION_PROLIFERATION	Details ...	24	-0.604226	-1.42655	0.0196484	0.216579	0.936	40	tags=33%, list=19%, signal=36%
GO_REGULATION_OF_PHOSPHORYLATION	GO_REGULATION_OF_PHOSPHORYLATION	Details ...	31	-0.58193	-1.40772	0.0212336	0.250777	0.968	35	tags=35%, list=16%, signal=36%
GO_TRANSMEMBRANE_TRANSPORT	GO_TRANSMEMBRANE_TRANSPORT	Details ...	26	-0.586272	-1.40082	0.0300207	0.254434	0.973	46	tags=38%, list=21%, signal=43%
GO_CELL_MOTILITY	GO_CELL_MOTILITY	Details ...	34	-0.574988	-1.39938	0.0161616	0.243192	0.973	55	tags=38%, list=26%, signal=43%
GO_LOCOMOTION	GO_LOCOMOTION	Details ...	35	-0.569978	-1.39917	0.025227	0.23026	0.973	55	tags=37%, list=26%, signal=42%
GO_POSITIVE_REGULATION_OF_IMMUNE_RESPONSE	GO_POSITIVE_REGULATION_OF_IMMUNE_RESPONSE	Details ...	15	-0.621935	-1.39511	0.0459402	0.227403	0.978	76	tags=47%, list=35%, signal=67%
GO_REGULATION_OF_IMMUNE_SYSTEM_PROCESS	GO_REGULATION_OF_IMMUNE_SYSTEM_PROCESS	Details ...	25	-0.584267	-1.39186	0.0287179	0.224169	0.984	48	tags=36%, list=22%, signal=41%
GO_ION_TRANSPORT	GO_ION_TRANSPORT		25	-0.584073	-1.38804	0.0228453	0.222963	0.987	60	tags=44%, list=28%, signal=54%
GO_CYTOKINE_PRODUCTION	GO_CYTOKINE_PRODUCTION		16	-0.623335	-1.38352	0.0452632	0.224159	0.992	45	tags=44%, list=21%, signal=51%
GO_REGULATION_OF_CELLULAR_COMPONENT_MOVEMENT	GO_REGULATION_OF_CELLULAR_COMPONENT_MOVEMENT		24	-0.583404	-1.37639	0.0340557	0.232666	0.996	66	tags=54%, list=31%, signal=69%
GO_REGULATION_OF_PHOSPHORUS_METABOLIC_PROCESS	GO_REGULATION_OF_PHOSPHORUS_METABOLIC_PROCESS		33	-0.561097	-1.36583	0.0314083	0.251107	1	35	tags=33%, list=16%, signal=34%
GO_TUBE_MORPHOGENESIS	GO_TUBE_MORPHOGENESIS		16	-0.607789	-1.36462	0.056928	0.243974	1	66	tags=56%, list=31%, signal=75%
GO_REGULATION_OF_CELL_DIFFERENTIATION	GO_REGULATION_OF_CELL_DIFFERENTIATION		28	-0.564415	-1.35677	0.0510725	0.253097	1	69	tags=50%, list=32%, signal=64%
GO_POSITIVE_REGULATION_OF_MULTICELLULAR_ORGANISMAL_PROCESS	GO_POSITIVE_REGULATION_OF_MULTICELLULAR_ORGANISMAL_PROCESS		43	-0.545013	-1.35424	0.0330993	0.249607	1	69	tags=49%, list=32%, signal=58%
GO_RESPONSE_TO_OXYGEN_CONTAINING_COMPOUND	GO_RESPONSE_TO_OXYGEN_CONTAINING_COMPOUND		25	-0.571206	-1.35383	0.0531697	0.241327	1	59	tags=40%, list=27%, signal=49%
GO_SECRETION	GO_SECRETION		26	-0.566187	-1.34506	0.0478128	0.25423	1	66	tags=38%, list=31%, signal=49%
GO_CELL_CELL_SIGNALING	GO_CELL_CELL_SIGNALING		19	-0.585712	-1.34321	0.0630915	0.250135	1	45	tags=42%, list=21%, signal=49%
GO_RESPONSE_TO_ORGANIC_CYCLIC_COMPOUND	GO_RESPONSE_TO_ORGANIC_CYCLIC_COMPOUND		18	-0.589379	-1.34243	0.0632245	0.24381	1	38	tags=33%, list=18%, signal=37%
GO_POSITIVE_REGULATION_OF_MOLECULAR_FUNCTION	GO_POSITIVE_REGULATION_OF_MOLECULAR_FUNCTION		30	-0.559104	-1.3422	0.0420513	0.236552	1	28	tags=30%, list=13%, signal=30%
GO_NEURON_DEVELOPMENT	GO_NEURON_DEVELOPMENT		17	-0.591373	-1.33939	0.0794492	0.235353	1	69	tags=65%, list=32%, signal=88%
GO_EXOCYTOSIS	GO_EXOCYTOSIS		19	-0.584342	-1.33758	0.0606695	0.2322	1	58	tags=42%, list=27%, signal=53%
GO_ANATOMICAL_STRUCTURE_FORMATION_INVOLVED_IN_MORPHOGENESIS	GO_ANATOMICAL_STRUCTURE_FORMATION_INVOLVED_IN_MORPHOGENESIS		20	-0.584682	-1.33704	0.0658996	0.226696	1	66	tags=55%, list=31%, signal=72%
GO_REGULATION_OF_PROTEIN_MODIFICATION_PROCESS	GO_REGULATION_OF_PROTEIN_MODIFICATION_PROCESS		34	-0.547625	-1.33565	0.0486815	0.223436	1	46	tags=35%, list=21%, signal=38%
GO_NEURON_DIFFERENTIATION	GO_NEURON_DIFFERENTIATION		21	-0.5779	-1.33479	0.0560166	0.219231	1	69	tags=62%, list=32%, signal=82%
GO_BIOLOGICAL_ADHESION	GO_BIOLOGICAL_ADHESION		19	-0.584702	-1.33406	0.071134	0.214858	1	55	tags=53%, list=26%, signal=64%
GO_IMMUNE_SYSTEM_DEVELOPMENT	GO_IMMUNE_SYSTEM_DEVELOPMENT		18	-0.58208	-1.31931	0.0651261	0.240715	1	67	tags=44%, list=31%, signal=59%
GO_NEUROGENESIS	GO_NEUROGENESIS		29	-0.552472	-1.31841	0.0631365	0.236627	1	69	tags=52%, list=32%, signal=66%
GO_REPRODUCTION	GO_REPRODUCTION		22	-0.570686	-1.3181	0.0720165	0.231339	1	64	tags=50%, list=30%, signal=64%
GO_POSITIVE_REGULATION_OF_SIGNALING	GO_POSITIVE_REGULATION_OF_SIGNALING		32	-0.535053	-1.31463	0.0528455	0.233478	1	75	tags=44%, list=35%, signal=57%
GO_TUBE_DEVELOPMENT	GO_TUBE_DEVELOPMENT		21	-0.569193	-1.30893	0.0824742	0.240518	1	66	tags=52%, list=31%, signal=68%
GO_HOMEOSTATIC_PROCESS	GO_HOMEOSTATIC_PROCESS		31	-0.536071	-1.3014	0.0720812	0.251518	1	32	tags=23%, list=15%, signal=23%
GO_POSITIVE_REGULATION_OF_INTRACELLULAR_SIGNAL_TRANSDUCTION	GO_POSITIVE_REGULATION_OF_INTRACELLULAR_SIGNAL_TRANSDUCTION		21	-0.561274	-1.29998	0.0923236	0.248887	1	54	tags=33%, list=25%, signal=40%
GO_CHEMICAL_HOMEOSTASIS	GO_CHEMICAL_HOMEOSTASIS		19	-0.566998	-1.29951	0.0985325	0.244472	1	32	tags=26%, list=15%, signal=28%
GO_CELL_ACTIVATION	GO_CELL_ACTIVATION		23	-0.547636	-1.29893	0.0840249	0.240355	1	45	tags=26%, list=21%, signal=29%
GO_CELL_CYCLE_PROCESS	GO_CELL_CYCLE_PROCESS		16	-0.583034	-1.29824	0.103158	0.236671	1	69	tags=69%, list=32%, signal=94%
GO_MULTI_ORGANISM_REPRODUCTIVE_PROCESS	GO_MULTI_ORGANISM_REPRODUCTIVE_PROCESS		16	-0.586416	-1.29532	0.0997877	0.238053	1	64	tags=50%, list=30%, signal=66%
GO_POSITIVE_REGULATION_OF_PROTEIN_MODIFICATION_PROCESS	GO_POSITIVE_REGULATION_OF_PROTEIN_MODIFICATION_PROCESS		26	-0.542288	-1.28564	0.104401	0.253545	1	30	tags=27%, list=14%, signal=28%
GO_CELLULAR_COMPONENT_MORPHOGENESIS	GO_CELLULAR_COMPONENT_MORPHOGENESIS		17	-0.572311	-1.28096	0.114044	0.258993	1	69	tags=53%, list=32%, signal=72%
GO_RESPONSE_TO_ABIOTIC_STIMULUS	GO_RESPONSE_TO_ABIOTIC_STIMULUS		21	-0.555572	-1.27991	0.110766	0.256236	1	59	tags=43%, list=27%, signal=53%
GO_TAXIS	GO_TAXIS		15	-0.565817	-1.24776	0.151872	0.327598	1	30	tags=27%, list=14%, signal=29%
GO_REGULATION_OF_RESPONSE_TO_STRESS	GO_REGULATION_OF_RESPONSE_TO_STRESS		24	-0.529891	-1.24137	0.136929	0.338436	1	49	tags=38%, list=23%, signal=43%
GO_REGULATION_OF_CELL_DEVELOPMENT	GO_REGULATION_OF_CELL_DEVELOPMENT		18	-0.549146	-1.23962	0.157505	0.336702	1	69	tags=50%, list=32%, signal=67%
GO_RESPONSE_TO_DRUG	GO_RESPONSE_TO_DRUG		17	-0.556875	-1.23667	0.157729	0.338019	1	30	tags=24%, list=14%, signal=25%
GO_REGULATION_OF_RESPONSE_TO_EXTERNAL_STIMULUS	GO_REGULATION_OF_RESPONSE_TO_EXTERNAL_STIMULUS		22	-0.534679	-1.2321	0.132292	0.343004	1	66	tags=55%, list=31%, signal=71%
GO_RESPONSE_TO_WOUNDING	GO_RESPONSE_TO_WOUNDING		18	-0.54527	-1.23049	0.152778	0.341307	1	49	tags=33%, list=23%, signal=40%
GO_RESPONSE_TO_HORMONE	GO_RESPONSE_TO_HORMONE		17	-0.548149	-1.2302	0.173319	0.336192	1	47	tags=41%, list=22%, signal=49%
GO_WOUND_HEALING	GO_WOUND_HEALING		17	-0.546347	-1.22918	0.178836	0.333002	1	49	tags=35%, list=23%, signal=42%
GO_CELLULAR_HOMEOSTASIS	GO_CELLULAR_HOMEOSTASIS		17	-0.551019	-1.22757	0.156513	0.331054	1	32	tags=24%, list=15%, signal=25%
GO_EPITHELIUM_DEVELOPMENT	GO_EPITHELIUM_DEVELOPMENT		19	-0.528093	-1.22085	0.163866	0.341833	1	56	tags=53%, list=26%, signal=65%
GO_CELL_CYCLE	GO_CELL_CYCLE		21	-0.532706	-1.21666	0.169102	0.347493	1	69	tags=57%, list=32%, signal=76%
GO_CELL_PROJECTION_ORGANIZATION	GO_CELL_PROJECTION_ORGANIZATION		24	-0.511133	-1.2163	0.169888	0.343105	1	69	tags=50%, list=32%, signal=65%
GO_CIRCULATORY_SYSTEM_DEVELOPMENT	GO_CIRCULATORY_SYSTEM_DEVELOPMENT		20	-0.528867	-1.21605	0.175858	0.338404	1	66	tags=50%, list=31%, signal=65%
GO_SIGNAL_TRANSDUCTION_BY_PROTEIN_PHOSPHORYLATION	GO_SIGNAL_TRANSDUCTION_BY_PROTEIN_PHOSPHORYLATION		16	-0.55311	-1.21566	0.173491	0.334335	1	28	tags=25%, list=13%, signal=27%
GO_REGULATION_OF_IMMUNE_RESPONSE	GO_REGULATION_OF_IMMUNE_RESPONSE		17	-0.534821	-1.21557	0.186047	0.3295	1	76	tags=41%, list=35%, signal=59%
GO_POSITIVE_REGULATION_OF_PHOSPHORUS_METABOLIC_PROCESS	GO_POSITIVE_REGULATION_OF_PHOSPHORUS_METABOLIC_PROCESS		24	-0.521195	-1.21087	0.162162	0.335518	1	30	tags=25%, list=14%, signal=26%
GO_SMALL_MOLECULE_METABOLIC_PROCESS	GO_SMALL_MOLECULE_METABOLIC_PROCESS		31	-0.492929	-1.20485	0.168016	0.34416	1	84	tags=55%, list=39%, signal=77%
GO_OXIDATION_REDUCTION_PROCESS	GO_OXIDATION_REDUCTION_PROCESS		16	-0.545261	-1.20288	0.17759	0.343695	1	67	tags=38%, list=31%, signal=50%
GO_RESPONSE_TO_LIPID	GO_RESPONSE_TO_LIPID		18	-0.531071	-1.196	0.210582	0.354388	1	38	tags=28%, list=18%, signal=31%
GO_PROTEIN_PHOSPHORYLATION	GO_PROTEIN_PHOSPHORYLATION		34	-0.487661	-1.19342	0.157735	0.355285	1	35	tags=29%, list=16%, signal=30%
GO_CARDIOVASCULAR_SYSTEM_DEVELOPMENT	GO_CARDIOVASCULAR_SYSTEM_DEVELOPMENT		17	-0.526014	-1.1928	0.217949	0.351861	1	66	tags=53%, list=31%, signal=70%
GO_REGULATION_OF_TRANSFERASE_ACTIVITY	GO_REGULATION_OF_TRANSFERASE_ACTIVITY		20	-0.517513	-1.18748	0.198936	0.359493	1	28	tags=25%, list=13%, signal=26%
GO_CELLULAR_MACROMOLECULE_LOCALIZATION	GO_CELLULAR_MACROMOLECULE_LOCALIZATION		16	-0.534031	-1.1863	0.207806	0.357949	1	44	tags=44%, list=20%, signal=51%
GO_PROTEOLYSIS	GO_PROTEOLYSIS		30	-0.488658	-1.18405	0.178389	0.358254	1	45	tags=30%, list=21%, signal=33%
GO_INTRACELLULAR_TRANSPORT	GO_INTRACELLULAR_TRANSPORT		24	-0.502561	-1.17693	0.223942	0.369109	1	39	tags=25%, list=18%, signal=27%
GO_REGULATION_OF_KINASE_ACTIVITY	GO_REGULATION_OF_KINASE_ACTIVITY		20	-0.517513	-1.17527	0.218258	0.368582	1	28	tags=25%, list=13%, signal=26%
GO_DEVELOPMENTAL_PROCESS_INVOLVED_IN_REPRODUCTION	GO_DEVELOPMENTAL_PROCESS_INVOLVED_IN_REPRODUCTION		15	-0.535841	-1.17273	0.216971	0.369679	1	64	tags=47%, list=30%, signal=62%
GO_POSITIVE_REGULATION_OF_TRANSCRIPTION_BY_RNA_POLYMERASE_II	GO_POSITIVE_REGULATION_OF_TRANSCRIPTION_BY_RNA_POLYMERASE_II		21	-0.499372	-1.16493	0.250777	0.383958	1	59	tags=43%, list=27%, signal=53%
GO_POSITIVE_REGULATION_OF_CELLULAR_COMPONENT_ORGANIZATION	GO_POSITIVE_REGULATION_OF_CELLULAR_COMPONENT_ORGANIZATION		19	-0.511584	-1.16433	0.244444	0.380618	1	72	tags=53%, list=33%, signal=72%
GO_REGULATION_OF_HYDROLASE_ACTIVITY	GO_REGULATION_OF_HYDROLASE_ACTIVITY		22	-0.504902	-1.15912	0.245128	0.387975	1	66	tags=45%, list=31%, signal=59%
GO_CELLULAR_RESPONSE_TO_OXYGEN_CONTAINING_COMPOUND	GO_CELLULAR_RESPONSE_TO_OXYGEN_CONTAINING_COMPOUND		18	-0.502846	-1.13914	0.283422	0.429288	1	59	tags=33%, list=27%, signal=42%
GO_ORGANIC_ACID_METABOLIC_PROCESS	GO_ORGANIC_ACID_METABOLIC_PROCESS		15	-0.518134	-1.13532	0.279743	0.433514	1	67	tags=53%, list=31%, signal=72%
GO_LIPID_METABOLIC_PROCESS	GO_LIPID_METABOLIC_PROCESS		25	-0.48039	-1.1286	0.275051	0.444908	1	84	tags=56%, list=39%, signal=81%
GO_NEGATIVE_REGULATION_OF_MULTICELLULAR_ORGANISMAL_PROCESS	GO_NEGATIVE_REGULATION_OF_MULTICELLULAR_ORGANISMAL_PROCESS		15	-0.515113	-1.12156	0.294307	0.457275	1	57	tags=40%, list=27%, signal=51%
GO_POSITIVE_REGULATION_OF_CELL_DIFFERENTIATION	GO_POSITIVE_REGULATION_OF_CELL_DIFFERENTIATION		18	-0.48813	-1.11542	0.31623	0.466811	1	55	tags=39%, list=26%, signal=48%
GO_POSITIVE_REGULATION_OF_PROTEIN_METABOLIC_PROCESS	GO_POSITIVE_REGULATION_OF_PROTEIN_METABOLIC_PROCESS		31	-0.44979	-1.10485	0.306761	0.488512	1	30	tags=26%, list=14%, signal=26%
GO_ENZYME_LINKED_RECEPTOR_PROTEIN_SIGNALING_PATHWAY	GO_ENZYME_LINKED_RECEPTOR_PROTEIN_SIGNALING_PATHWAY		22	-0.470209	-1.09788	0.348643	0.499896	1	30	tags=27%, list=14%, signal=28%
GO_REGULATION_OF_NERVOUS_SYSTEM_DEVELOPMENT	GO_REGULATION_OF_NERVOUS_SYSTEM_DEVELOPMENT		20	-0.466265	-1.07609	0.367261	0.54768	1	69	tags=40%, list=32%, signal=53%
GO_ORGANOPHOSPHATE_METABOLIC_PROCESS	GO_ORGANOPHOSPHATE_METABOLIC_PROCESS		16	-0.479772	-1.07433	0.393008	0.545982	1	79	tags=56%, list=37%, signal=82%
GO_CELLULAR_LIPID_METABOLIC_PROCESS	GO_CELLULAR_LIPID_METABOLIC_PROCESS		19	-0.465186	-1.05469	0.421826	0.588538	1	84	tags=53%, list=39%, signal=79%
GO_NEGATIVE_REGULATION_OF_PROTEIN_METABOLIC_PROCESS	GO_NEGATIVE_REGULATION_OF_PROTEIN_METABOLIC_PROCESS		25	-0.445994	-1.05154	0.406797	0.590055	1	114	tags=68%, list=53%, signal=128%
GO_CYTOSKELETON_ORGANIZATION	GO_CYTOSKELETON_ORGANIZATION		18	-0.46346	-1.05086	0.43129	0.585496	1	104	tags=67%, list=48%, signal=118%
GO_REGULATION_OF_ORGANELLE_ORGANIZATION	GO_REGULATION_OF_ORGANELLE_ORGANIZATION		22	-0.446201	-1.04605	0.427686	0.59082	1	72	tags=45%, list=33%, signal=61%
GO_REGULATION_OF_CELL_POPULATION_PROLIFERATION	GO_REGULATION_OF_CELL_POPULATION_PROLIFERATION		37	-0.425683	-1.04366	0.436235	0.590749	1	56	tags=32%, list=26%, signal=36%
GO_DEFENSE_RESPONSE	GO_DEFENSE_RESPONSE		32	-0.427097	-1.0387	0.443655	0.596267	1	45	tags=28%, list=21%, signal=30%
GO_ORGANIC_HYDROXY_COMPOUND_METABOLIC_PROCESS	GO_ORGANIC_HYDROXY_COMPOUND_METABOLIC_PROCESS		15	-0.463603	-1.031	0.448017	0.607992	1	84	tags=53%, list=39%, signal=81%
GO_INFLAMMATORY_RESPONSE	GO_INFLAMMATORY_RESPONSE		16	-0.466926	-1.03046	0.45531	0.602916	1	11	tags=19%, list=5%, signal=18%
GO_NEGATIVE_REGULATION_OF_RESPONSE_TO_STIMULUS	GO_NEGATIVE_REGULATION_OF_RESPONSE_TO_STIMULUS		20	-0.446548	-1.02604	0.467996	0.607217	1	53	tags=40%, list=25%, signal=48%
GO_REGULATION_OF_CELLULAR_COMPONENT_BIOGENESIS	GO_REGULATION_OF_CELLULAR_COMPONENT_BIOGENESIS		15	-0.457043	-1.00788	0.512793	0.643885	1	85	tags=60%, list=40%, signal=92%
GO_GROWTH	GO_GROWTH		17	-0.44013	-0.984495	0.534932	0.690016	1	92	tags=59%, list=43%, signal=95%
GO_RESPONSE_TO_CYTOKINE	GO_RESPONSE_TO_CYTOKINE		19	-0.427241	-0.980274	0.537018	0.692345	1	16	tags=16%, list=7%, signal=16%
GO_REGULATION_OF_PROTEOLYSIS	GO_REGULATION_OF_PROTEOLYSIS		15	-0.437202	-0.97481	0.566487	0.697157	1	66	tags=40%, list=31%, signal=54%
GO_ORGANONITROGEN_COMPOUND_BIOSYNTHETIC_PROCESS	GO_ORGANONITROGEN_COMPOUND_BIOSYNTHETIC_PROCESS		25	-0.41695	-0.97095	0.560247	0.698589	1	79	tags=56%, list=37%, signal=78%
GO_RESPONSE_TO_BIOTIC_STIMULUS	GO_RESPONSE_TO_BIOTIC_STIMULUS		26	-0.406793	-0.969411	0.572012	0.69507	1	45	tags=27%, list=21%, signal=30%
GO_LIPID_BIOSYNTHETIC_PROCESS	GO_LIPID_BIOSYNTHETIC_PROCESS		15	-0.440536	-0.959338	0.560897	0.709553	1	100	tags=67%, list=47%, signal=116%
GO_REGULATION_OF_CELL_DEATH	GO_REGULATION_OF_CELL_DEATH		24	-0.405161	-0.955511	0.594678	0.711183	1	28	tags=17%, list=13%, signal=17%
GO_NEGATIVE_REGULATION_OF_BIOSYNTHETIC_PROCESS	GO_NEGATIVE_REGULATION_OF_BIOSYNTHETIC_PROCESS		24	-0.402089	-0.945253	0.608696	0.725078	1	99	tags=54%, list=46%, signal=89%
GO_PEPTIDYL_AMINO_ACID_MODIFICATION	GO_PEPTIDYL_AMINO_ACID_MODIFICATION		18	-0.414174	-0.943063	0.613998	0.722709	1	117	tags=78%, list=54%, signal=156%
GO_RESPONSE_TO_ENDOGENOUS_STIMULUS	GO_RESPONSE_TO_ENDOGENOUS_STIMULUS		27	-0.386858	-0.920228	0.647299	0.760555	1	47	tags=30%, list=22%, signal=33%
GO_IMMUNE_EFFECTOR_PROCESS	GO_IMMUNE_EFFECTOR_PROCESS		23	-0.383493	-0.906769	0.670072	0.778116	1	21	tags=13%, list=10%, signal=13%
GO_INNATE_IMMUNE_RESPONSE	GO_INNATE_IMMUNE_RESPONSE		20	-0.389127	-0.893896	0.685381	0.794557	1	76	tags=45%, list=35%, signal=63%
GO_PROTEIN_CONTAINING_COMPLEX_ASSEMBLY	GO_PROTEIN_CONTAINING_COMPLEX_ASSEMBLY		24	-0.379457	-0.890746	0.703285	0.793257	1	108	tags=58%, list=50%, signal=104%
GO_NEGATIVE_REGULATION_OF_NUCLEOBASE_CONTAINING_COMPOUND_METABOLIC_PROCESS	GO_NEGATIVE_REGULATION_OF_NUCLEOBASE_CONTAINING_COMPOUND_METABOLIC_PROCESS		20	-0.383534	-0.881138	0.69833	0.802469	1	113	tags=60%, list=53%, signal=115%
GO_EMBRYO_DEVELOPMENT	GO_EMBRYO_DEVELOPMENT		18	-0.376646	-0.862398	0.718816	0.825887	1	66	tags=33%, list=31%, signal=44%
GO_LEUKOCYTE_MEDIATED_IMMUNITY	GO_LEUKOCYTE_MEDIATED_IMMUNITY		19	-0.382127	-0.860867	0.741597	0.821206	1	76	tags=26%, list=35%, signal=37%
GO_DEFENSE_RESPONSE_TO_OTHER_ORGANISM	GO_DEFENSE_RESPONSE_TO_OTHER_ORGANISM		22	-0.366548	-0.854058	0.759375	0.82446	1	45	tags=27%, list=21%, signal=31%
GO_NEGATIVE_REGULATION_OF_RNA_BIOSYNTHETIC_PROCESS	GO_NEGATIVE_REGULATION_OF_RNA_BIOSYNTHETIC_PROCESS		19	-0.371125	-0.845057	0.745243	0.830687	1	113	tags=58%, list=53%, signal=111%
GO_NEGATIVE_REGULATION_OF_MOLECULAR_FUNCTION	GO_NEGATIVE_REGULATION_OF_MOLECULAR_FUNCTION		23	-0.350271	-0.828292	0.769628	0.847705	1	72	tags=35%, list=33%, signal=47%
GO_CHROMOSOME_ORGANIZATION	GO_CHROMOSOME_ORGANIZATION		17	-0.354687	-0.810596	0.782105	0.864461	1	117	tags=59%, list=54%, signal=119%
GO_CELLULAR_MACROMOLECULE_CATABOLIC_PROCESS	GO_CELLULAR_MACROMOLECULE_CATABOLIC_PROCESS		15	-0.372545	-0.80047	0.804536	0.86961	1	28	tags=27%, list=13%, signal=29%
GO_REGULATION_OF_CATABOLIC_PROCESS	GO_REGULATION_OF_CATABOLIC_PROCESS		21	-0.345438	-0.799265	0.826087	0.86405	1	68	tags=48%, list=32%, signal=63%
GO_POSITIVE_REGULATION_OF_RNA_METABOLIC_PROCESS	GO_POSITIVE_REGULATION_OF_RNA_METABOLIC_PROCESS		33	-0.32335	-0.784926	0.845685	0.873186	1	59	tags=30%, list=27%, signal=35%
GO_NEGATIVE_REGULATION_OF_CELL_DEATH	GO_NEGATIVE_REGULATION_OF_CELL_DEATH		16	-0.349404	-0.781753	0.804487	0.869545	1	53	tags=19%, list=25%, signal=23%
GO_POSITIVE_REGULATION_OF_CELLULAR_BIOSYNTHETIC_PROCESS	GO_POSITIVE_REGULATION_OF_CELLULAR_BIOSYNTHETIC_PROCESS		35	-0.314597	-0.781034	0.845766	0.86328	1	59	tags=29%, list=27%, signal=33%
GO_POSITIVE_REGULATION_OF_NUCLEOBASE_CONTAINING_COMPOUND_METABOLIC_PROCESS	GO_POSITIVE_REGULATION_OF_NUCLEOBASE_CONTAINING_COMPOUND_METABOLIC_PROCESS		35	-0.310021	-0.752065	0.89001	0.885489	1	59	tags=29%, list=27%, signal=33%
GO_MACROMOLECULE_CATABOLIC_PROCESS	GO_MACROMOLECULE_CATABOLIC_PROCESS		18	-0.333868	-0.749251	0.857143	0.881205	1	28	tags=22%, list=13%, signal=23%
GO_REGULATION_OF_CELLULAR_CATABOLIC_PROCESS	GO_REGULATION_OF_CELLULAR_CATABOLIC_PROCESS		17	-0.318085	-0.721571	0.850262	0.899181	1	68	tags=47%, list=32%, signal=63%
GO_NEGATIVE_REGULATION_OF_CATALYTIC_ACTIVITY	GO_NEGATIVE_REGULATION_OF_CATALYTIC_ACTIVITY		17	-0.317468	-0.703572	0.890282	0.907071	1	66	tags=29%, list=31%, signal=39%
GO_CELLULAR_RESPONSE_TO_ENDOGENOUS_STIMULUS	GO_CELLULAR_RESPONSE_TO_ENDOGENOUS_STIMULUS		22	-0.293942	-0.687695	0.901758	0.911467	1	47	tags=27%, list=22%, signal=31%
